# Supplementary material for: Innate immunity in the simplest animals – placozoans
Source: BMC Genomics. 2019 Jan 5;20:5. doi: 10.1186/s12864-018-5377-3 (PMC6321704; doi:10.1186/s12864-018-5377-3)
Supplement: Supplementary file 4 — Dataset S3. Spreadsheet containing the protein domain summary and the locus_tags of: A The Trichoplax sp. H2 scavenger receptors B The Trichoplax sp. H2 arrestins C The Trichoplax sp. H2 lectin-like secreted proteins (CTLD, FReD or C1q containing) D The Trichoplax sp. H2 NOD-like receptors. (XLSX 32 kb) [file 12864_2018_5377_MOESM4_ESM.xlsx]

## Sheet: (A) Scavenger Receptors
Dataset S3A
Trichoplax sp. H2 Scavenger Receptor Repertoire
NOTE: all predictions contain a TM region predicted by TMHMM and/or Phobius
	CTLD		SRCR
CD36	IPR001304		IPR001190
IPR002159	with 7tm_2 domain	with single TM	SRCR only	+MAM or Kringle	+EGF	Sortillin-like
TrispH2_008982	TrispH2_000572	TrispH2_008605	TrispH2_003220	TrispH2_002984	TrispH2_002800	TrispH2_007580
	TrispH2_000571	TrispH2_003500	TrispH2_003970	TrispH2_003215	TrispH2_002801
	TrispH2_000683	TrispH2_003769	TrispH2_007546	TrispH2_003218	TrispH2_002803
	TrispH2_000685	TrispH2_007419	TrispH2_009056	TrispH2_003221	TrispH2_002804
	TrispH2_001356	TrispH2_008617	TrispH2_009060	TrispH2_003222	TrispH2_003460
	TrispH2_004353	TrispH2_008619		TrispH2_004953	TrispH2_003971
	TrispH2_004356	TrispH2_011587		TrispH2_005178	TrispH2_005286
	TrispH2_004357	TrispH2_011671		TrispH2_005179	TrispH2_005312
	TrispH2_004358			TrispH2_006821	TrispH2_005647
	TrispH2_005095			TrispH2_008036	TrispH2_005663
	TrispH2_006458			TrispH2_008475	TrispH2_007445
	TrispH2_007565			TrispH2_009059	TrispH2_008034
	TrispH2_010091			TrispH2_009661	TrispH2_008036
	TrispH2_010092			TrispH2_010133	TrispH2_008039
	TrispH2_010095			TrispH2_010134	TrispH2_009063
	TrispH2_010195			TrispH2_010594	TrispH2_009781
	TrispH2_010197			TrispH2_010595	TrispH2_010937
	TrispH2_010220			TrispH2_010596	TrispH2_011459
	TrispH2_010222			TrispH2_010597
	TrispH2_010223			TrispH2_010598
	TrispH2_010226			TrispH2_011681
	TrispH2_011054
	TrispH2_011055
	TrispH2_011056
	TrispH2_011070
	TrispH2_011071
	TrispH2_011439
	TrispH2_011577

## Sheet: (B) Arrestins
Dataset S3B
Trichoplax sp. H2 Arrestins
IPR011021 + IPR011022
locus_tag	best SwissProt hit
TrispH2_000779	Beta-arrestin-1
TrispH2_004316	Arrdc3
TrispH2_005452	Arrdc3
TrispH2_005453	Arrdc4
TrispH2_007034	Arrdc3
TrispH2_007036	Arrdc3
TrispH2_007037	Arrdc3
TrispH2_007038	Arrdc2
TrispH2_007040	Arrdc3
TrispH2_007041	Arrdc3
TrispH2_007042	Arrdc3
TrispH2_007043	Arrdc3
TrispH2_007044	Arrdc3
TrispH2_007045	Arrdc2
TrispH2_007046	Arrdc3
TrispH2_007047	Arrdc3
TrispH2_007048	Arrdc3
TrispH2_007049	Arrdc3
TrispH2_007050	Arrdc3
TrispH2_007051	Arrdc3
TrispH2_007054	Arrdc3
TrispH2_007973	Arrdc4
TrispH2_008402	Arrdc3
TrispH2_008758	Arrdc3

## Sheet: (C) Lectin-like
Dataset S3C
Trichoplax sp. H2 lectin-like genes (CTLD, FReD or C1q domain containing)
CTLD domain containing gene products without a TM
locus_tag	CTLD	other domains	PHOBIUS SP	PHOBIUS location prediction	SignalP
TrispH2_001946	IPR001304		SP	Non-cytoplasmic	SP
TrispH2_004362	IPR001304			Non-cytoplasmic
TrispH2_005855	IPR001304		SP	Non-cytoplasmic	SP
TrispH2_006732	IPR001304	IPR001254	SP	Non-cytoplasmic	SP
TrispH2_008233	IPR001304	IPR013819	SP	Non-cytoplasmic	SP
TrispH2_009650	IPR001304		SP	Non-cytoplasmic	SP
TrispH2_009651	IPR001304	IPR003609	SP	Non-cytoplasmic
TrispH2_009652	IPR001304		SP	Non-cytoplasmic
TrispH2_010221	IPR001304		SP	Non-cytoplasmic	SP
TrispH2_011656	IPR001304			Non-cytoplasmic
TrispH2_011723	IPR001304			Non-cytoplasmic
TrispH2_012127	IPR001304			Non-cytoplasmic
Putative Intelectins (FReD containing)
locus_tag	FReD	PANTHER	PHOBIUS SP	PHOBIUS location prediction	SignalP	HHpred support for FReD
TrispH2_000460		PTHR16146	SP	Non-cytoplasmic	SP	yes
TrispH2_000461		PTHR16146	SP	Non-cytoplasmic	SP	yes
TrispH2_000462	IPR002181	PTHR16146	SP	Non-cytoplasmic	SP	yes
TrispH2_000463	IPR002181	PTHR16146	SP	Non-cytoplasmic	SP	yes
TrispH2_000464		PTHR16146		Cytoplasmic		no
TrispH2_001764	IPR002181	PTHR16146	SP	Non-cytoplasmic	SP	yes
TrispH2_001765		PTHR16146		Non-cytoplasmic		yes
TrispH2_001766		PTHR16146	SP	Non-cytoplasmic	SP	yes
TrispH2_001768		PTHR16146	SP	Non-cytoplasmic	SP	yes
TrispH2_001769		PTHR16146		Non-cytoplasmic		not significant
TrispH2_001770	IPR002181	PTHR16146	SP	Non-cytoplasmic	SP	yes
TrispH2_001771	IPR002181		SP	Non-cytoplasmic	SP	yes
TrispH2_001772	IPR002181	PTHR16146	SP	Non-cytoplasmic	SP	yes
TrispH2_001773		PTHR16146	SP	Non-cytoplasmic	SP	yes
TrispH2_003506	IPR002181	PTHR16146	SP	Non-cytoplasmic	SP	yes
TrispH2_006278		PTHR16146	SP	Non-cytoplasmic	SP	yes
TrispH2_008125	IPR002181	PTHR16146	SP	Non-cytoplasmic	SP	yes
TrispH2_008126	IPR002181	PTHR16146	SP	Non-cytoplasmic	SP	yes
TrispH2_008130	IPR002181	PTHR16146	SP	Non-cytoplasmic		yes
TrispH2_008131	IPR002181	PTHR16146	SP	Non-cytoplasmic	SP	yes
TrispH2_009061	IPR002181	PTHR16146		Non-cytoplasmic		yes
TrispH2_009308	IPR002181	PTHR16146	SP	Non-cytoplasmic	SP	yes
TrispH2_009309		PTHR16146	SP	Non-cytoplasmic	SP	yes
TrispH2_009310		PTHR16146		Non-cytoplasmic		not significant
TrispH2_009311		PTHR16146	SP	Non-cytoplasmic	SP	yes
TrispH2_009312		PTHR16146	SP	Non-cytoplasmic	SP	yes
TrispH2_009313	IPR002181	PTHR16146	SP	Non-cytoplasmic	SP	yes
TrispH2_009660	IPR002181	PTHR16146	SP	Non-cytoplasmic	SP	yes
TrispH2_010982		PTHR16146	SP	Non-cytoplasmic	SP	yes
TrispH2_011575		PTHR16146	SP	Non-cytoplasmic	SP	yes
TrispH2_011576	IPR002181	PTHR16146	SP	Non-cytoplasmic	SP	yes
C1q-like factor
locus_tag	C1q domain	HHpred support for	PHOBIUS SP	PHOBIUS location prediction	SignalP
TrispH2_005086	IPR001073	collagen repeats	SP	Non-cytoplasmic	SP

## Sheet: (D) NOD-like
Dataset S3D
Trichoplax sp. H2 NOD-like receptor repertoire
locus_tag	NACHT/NB-ARC	Repeat Type	Effector Domain	Other Domains	Panther APAF-1
TrispH2_001075	NB-ARC		DD	IPR011042	PTHR22845:SF5
TrispH2_002505	NB-ARC	TPR
TrispH2_003549	NB-ARC
TrispH2_003586	NB-ARC	WD40			PTHR22845:SF5
TrispH2_003587	NB-ARC	WD40	CARD		PTHR22845:SF5
TrispH2_005569	NB-ARC	WD40	CARD		PTHR22845:SF5
TrispH2_006283	NB-ARC	WD40	Death-like Domain		PTHR22845:SF5
TrispH2_006285	NB-ARC	WD40	Death-like Domain		PTHR22845:SF5
TrispH2_006288	NB-ARC	WD40	Death-like Domain
TrispH2_006289	NB-ARC	WD40	CARD		PTHR22845:SF5
TrispH2_006296	NB-ARC		Death-like Domain
TrispH2_006365	NACHT	WD40		IPR025139
TrispH2_006565	NB-ARC	WD40	CARD		PTHR22845:SF5
TrispH2_006566	NB-ARC	TPR
TrispH2_006911	NB-ARC	WD40	DD		PTHR22845:SF5
TrispH2_006935	NB-ARC	WD40	Death-like Domain		PTHR22845:SF5
TrispH2_007241	NB-ARC				PTHR22845:SF5
TrispH2_007812	NB-ARC	WD40			PTHR22845:SF5
TrispH2_008059	NB-ARC	WD40	CARD		PTHR22845:SF5
TrispH2_008499	NB-ARC	WD40	CARD		PTHR22845:SF5
TrispH2_008802	NB-ARC	WD40			PTHR22845:SF5
TrispH2_008900	NB-ARC	WD40
TrispH2_009085	NB-ARC		Death-like Domain	IPR011992	PTHR22845:SF5
TrispH2_009269	NB-ARC	WD40	CARD		PTHR22845:SF5
TrispH2_009753	NB-ARC
TrispH2_009836	NB-ARC				PTHR22845:SF5
TrispH2_009864	NB-ARC				PTHR22845:SF5
TrispH2_010387	NB-ARC	TPR
TrispH2_010515	NB-ARC	WD40	CARD		PTHR22845:SF5
TrispH2_010969	NACHT
TrispH2_011350	NB-ARC	TPR
TrispH2_011497	NB-ARC	WD40		IPR026877	PTHR22845:SF5
TrispH2_011566	NB-ARC	WD40			PTHR22845:SF5
TrispH2_011595	NB-ARC			IPR011042	PTHR22845:SF5
TrispH2_011619	NB-ARC	WD40			PTHR22845:SF5
TrispH2_011620	NB-ARC			IPR011042	PTHR22845:SF5
TrispH2_011729	NB-ARC		Death-like Domain	IPR032171
TrispH2_012000	NB-ARC
TrispH2_012037	NB-ARC
TrispH2_012047	NB-ARC
TrispH2_012068	NB-ARC
TrispH2_012148	NACHT
Trichoplax sp. H2 N-terminal CARD containing caspases
locus_tag	CARD	Caspase-like domain
TrispH2_002831	IPR001315	IPR029030
TrispH2_002832	IPR001315	IPR029030
