# Supplementary material for: Innate immunity in the simplest animals – placozoans
Source: BMC Genomics. 2019 Jan 5;20:5. doi: 10.1186/s12864-018-5377-3 (PMC6321704; doi:10.1186/s12864-018-5377-3)
Supplement: Supplementary file 6 — Dataset S4. Complete alignment of the vertebrate and placozoan intelectins shown in Additional file 5: Figure S2 (Fasta format). (FA 15 kb) [file 12864_2018_5377_MOESM6_ESM.fa]

>sp|Q8WWA0|ITLN1_HUMAN Intelectin-1 OS=Homo sapiens GN=ITLN1 PE=1 SV=1
----------MNQLSFLLFLIATTRGWSTDEANTYFKE------------------WTCSSSPSLP--------RSCKEIKD--ECPSAFDGLYFLRTENGVIYQTFCDMTSGGG-GWTLVASVHENDMRGKCTVGDRWSSQQGSKAVYPEGDGNWAN-Y--NTFGSAEAATSDDYKNPGYYDIQAKDLGIWHVPNKSPMQHWRNSSLLRYRTDTGFLQTLGHNLFGIYQKYPVKYGEGKCWTDNGPVIPVVYDFGDAQKTASYYSPYGQREFTAGFVQFRVFNNERAANALCAGMR--------------VTGCNTEHHC-IGGGGYFPEASPQQCGDFSGFDWSGYGTHVGYSSSREITEAAVLLFYR
>sp|O88310|ITL1A_MOUSE Intelectin-1a OS=Mus musculus GN=Itln1 PE=1 SV=1
----------MTQLGFLLFIMVATRGCSAAEENLDTNR------------------WGNSFFSSLP--------RSCKEIKQ--EHTKAQDGLYFLRTKNGVIYQTFCDMTTAGG-GWTLVASVHENNMRGKCTVGDRWSSQQGNRADYPEGDGNWAN-Y--NTFGSAEAATSDDYKNPGYFDIQAENLGIWHVPNKSPLHNWRKSSLLRYRTFTGFLQHLGHNLFGLYKKYPVKYGEGKCWTDNGPALPVVYDFGDARKTASYYSPSGQREFTAGYVQFRVFNNERAASALCAGVR--------------VTGCNTEHHC-IGGGGFFPEGNPVQCGDFASFDWDGYGTHNGYSSSRKITEAAVLLFYR
>sp|Q80ZA0|ITL1B_MOUSE Intelectin-1b OS=Mus musculus GN=Itln1b PE=1 SV=1
----------MTQLGFLLFIMIATRVCSAAEENLDTNR------------------WGNSFFSSLP--------RSCKEIKQ--EDTKAQDGLYFLRTENGVIYQTFCDMTTAGG-GWTLVASVHENNLRGRCTVGDRWSSQQGNRADYPEGDGNWAN-Y--NTFGSAEGATSDDYKNPGYFDIQAENLGIWHVPNNSPLHTWRNSSLLRYRTFTGFLQRLGHNLFGLYQKYPVKYGEGKCWTDNGPAFPVVYDFGDAQKTASYYSPSGRNEFTAGYVQFRVFNNERAASALCAGVR--------------VTGCNTEHHC-IGGGGFFPEFDPEECGDFAAFDANGYGTHIRYSNSREITEAAVLLFYR
>sp|Q5PPM0|ITLN1_XENLA Intelectin-1 OS=Xenopus laevis GN=itln1 PE=1 SV=1
----------MLSYSLLLLALAFPAGHAGSCEQASISEKKEKILNLLACWTEGNADNSLSRSGGSPTGDMNYGYRSCNEIKS--SDSRAPDGIYTLATEDGESYQTFCDMTTNGG-GWTLVASVHENNMFGKCTVGDRWSTQQGNMLQNPEGDGNWAN-Y--ATFGLPEGATSDDYKNPGYYDIEAKNLALWHVPNKTPMVMWRNSSILRYRTQNGFLTEEGGNLFELYKKYPVKYDIGKCLADNGPAVPVVYDLGSAEKTASLYSPNGRSEFTPGFVQFRAVNSERATLALCAGVK--------------VKGCNVEHHC-IGGGGYIPEGSPRQCGDFAALDWDGYGTNLGWSASKQIIEAAVMLFYR
>sp|Q8WWU7|ITLN2_HUMAN Intelectin-2 OS=Homo sapiens GN=ITLN2 PE=2 SV=1
---MLSMLRTMTRLCFLLFFSVATSGCSAAAASSLEMLSRE--------F-----ETCAFSFSSLP--------RSCKEIKE--RCHSAGDGLYFLRTKNGVVYQTFCDMTSGGG-GWTLVASVHENDMRGKCTVGDRWSSQQGNKADYPEGDGNWAN-Y--NTFGSAEAATSDDYKNPGYYDIQAKDLGIWHVPNKSPMQHWRNSALLRYRTNTGFLQRLGHNLFGIYQKYPVKYRSGKCWNDNGPAIPVVYDFGDAKKTASYYSPYGQREFVAGFVQFRVFNNERAANALCAGIK--------------VTGCNTEHHC-IGGGGFFPQGKPRQCGDFSAFDWDGYGTHVKSSCSREITEAAVLLFYR
>tr|C1IHV0|C1IHV0_DANRE Intelectin 2 OS=Danio rerio GN=itln2 PE=2 SV=1
MGMAAFLTKMLLGFLFSVTLSLWFCEAKSMGAMYVIQETETPCINISDSNSNHELEKLLDRIKYIA--------RSCKEIRD--KYHVYEDGLYYLISSRGVLYQTFCDMTTAGG-GWTLVASVHENNMYGKCTVGDRWSSEQGSNANRPEGEGTWAN-K--VTFGAAEAATSDDYKNPGYFEIAAQDVSVWHVPNNMELEHWSTGSILRYHTENRFLTLHGGNLFSLFKKFPVRFGIGVCNTNNGPAAPIVYDTGNVDSTKTLYGPSTRSQFEPGFITFRVFNTEKAAMALCSGVK--------------PIGCHTEYFC-IGGGGHFPEGVPKQCGDFTGFDWNGYGTNTGNSASREIIEAAVLLFYR
>tr|C1IHU8|C1IHU8_DANRE Intelectin 1 OS=Danio rerio GN=itln1 PE=1 SV=1
-------MMQSAGFLLLCVPLISLLCESILSLPTGK-----------------------TPTGEFPE---SVTARSCRELLK--KYGHKKDGLYYLRSKDNEVYQTYCDMSTNGG-GWTLVASVHENNIHGSCTVGDRWTSQQGSSSYHPAGDGSWSN-K--VLFGTAEAATNDDYKNPGYYDIKAKDIAVWHVHNDNELEFWKVASVLRYHTNSNFLTPFGGNLYHFFKKYHLQYGIGTCND-RGISVPIVYDIGSDMRVNELYGESVRADFDTGYVTFRVFNNYQEAYAMCSGVR--------------PKGCYAQYYC-IGGGGYF----PNTFCSDFAYLNANNGATNGYGASKEIINAAVFIFYR
>tr|F6NTY9|F6NTY9_DANRE Intelectin 3 OS=Danio rerio GN=itln3 PE=1 SV=1
---------MLRCLFVFVCLLHTMLGVMGAVTPKPIII--------NGTYINPELGKYHARLRSIA--------RSCLQIKK--NHGATQDGMYILTTESGTYYQTFCDMTTAGG-GWTLVASVHENNINGKCSFGDRWSSQQGNDQSLPEGEASWAN-T--ATFGSAEGSTSDDYKNPGYYDISAQDVSVWHVPNNEQLKKWTSSAILRYHTESQFLKEHGGNLYHLFKKYPVRFGAGQCKSDMGPSSSVVYDTGDKDSTSNLYGPSVRNEFESGFITFRVFNTDQSAMAMCSGIK--------------PSGCNTQHYC-IGGGGFFAQ--PEQCGDFTALDLKETFKQPTQSAVLLFYR--------
>tr|Q6P7Y6|Q6P7Y6_XENTR Intelectin 1 (Galactofuranose binding) OS=Xenopus tropicalis GN=itln1 PE=2 SV=1
----------MLVYSLLVFALGFPAGHAGSCEQASISEKKEKILNLLACWTEDKTDNSGSRFSGSPTGDMSYGYRSCNEIKS--SDPSAPDGIYTLATEHGESYQTFCDMTTNGG-GWTLVASVHENNMFGKCTVGDRWSTQQGNTLQNPEGDGNWAN-Y--ATFGLPEGATSDDYKNPGYYDIQAKNLALWHVPNNTPMFNWRNSSILRYRTQNSFFTEEGGNLFELYKKYPVKYDIGKCLADNGPAVPVVYDLGSAEKTSSLYSPNGRNEFTAGFVQFRVVNTEKAALALCPGVK--------------VKGCNAEHHC-IGGGGYFPEGSPRQCGDFSAFDWDGYGTHAGWSASKEITEAAVLLLYR
>lcl|TrispH2_000460-RA
---MKYDAIKYIQLLVSLCILVGSLTNEVQGN---------------------------LSSGIKV--------KSCLELFY-TSNKTLTNGHYAIHTGLS-LTPVYCDFQSDPPYVWTLVESFSRNRGIQTSKLPESINFRKPYYYNYPYNECT-PQ-F--QAYRLSHASMKSIYDSPR--------TTHWRATCNFDKKK---KYPISHRDYMRVENCRYNIMAIYNA-------QPGCYI-------VDY-----VNVRGYTCKMCQLPIYV-SPSYHVTFLSSRTYSYCQKWK--------------FPSEYGFNPP-ESNFGYFSQYSIDHECSSSKDATTNYWFGGVYQPESKLISYKLL----
>lcl|TrispH2_000461-RA
---MKCNVMNGALLLATLCITVGILTHEVHGG---------------------------VLTSIKP--------KSCLEIRYSTENKTAINGFYAIHTDATKVQPVYCDFQSDPPFVWTLVESFTRTRGVYTSKIPGSISFHKPYYYNYPYNDCS-PQ-F--KAYRLNRPTMMSIYKAPR--------TTHWRATCNFDKIK---KYPMSHKDYIRNSICRYDILNIYSA-------QPGCYF-------VDY-----LNVRGHTCRNCQVPIYV-APSYHVNFMSSRSYYYCQKWK--------------FPSEFTFNPP-ESNFGYYYRYSVEHECTSSKDATTNYWFGGIYQPSNKLINYSLL----
>lcl|TrispH2_000462-RA
--------MKLSVQLFAVMLLVSLLPYSLASIEVI------------------------TTTLYRP--------ESCLDIKQ-LRPKVHLNGYYTIYDKEEALHTVYCDFNSEKPYVWTLIESFSRKMGMYRSEEKGHYHFQRPFTTDYAYSECR-PDNF--QAYRTSLAARRLIYGSQT--------TTHWRATCNFDLYAMGIDKKMSHRDYVRGSMCSLNIMTLGSS-------GGSCYY-------ADY-----MNIHGHSCSHCSMPFYA-SGSTHLSLISSQSPNRCGRIR--------------FGHTVK---N-EYNWGTYVNYNEKFRCTATPESTTNWWLGGVYNAQDLQQNVKK-----
>lcl|TrispH2_000463-RA
---------MKLLSGLICLLLLACLPFSSSVPTQTT-----------------------IIIKYDP--------TSCLDIKY-YRPNVTRNGFYTIFDKENGLHTVYCDFNSDKPFVWTLIESFSRKAGKRYSNVKYRLHFQRPFTINYPYNECR-PDQF--QAYRASKAVMQLIRHSQT--------TTHWRATCNFDQYAMGKVSTFGHRDYVRAHLCRLDMSTFYSS-------GGGCYE-------MDY-----INIGGHACEKCTVPFYS-NNGMHPGIMSSISPTRCSKMN--------------FGPFEAQ----AYNWGFYNIIHEKFSCLATEHSTTNWWFGGIYDALDSMQSVKKA----
>lcl|TrispH2_000464-RA
----------------------------------------------------------------------------------------------------------------------------------------------------------------------------------------------------------------------MRARKCRLNMMTYYS--------GKPCIW-------MNY-----INIRGTACRKCLVPMWF-STSTHASTISSLTQNYCGRIK--------------FPGAAG-SPQ-EYNFGTYNGYNRDFGCTRYGESTTNWWFGDIYVTTNRFTNIKPI----
>lcl|TrispH2_001764-RA
---------MAYNTLYVCLILISLLPLAR------------------------------LAMKPKP--------ATCADVRS--KYQVHQNGYYTIYDSTNKPYLAFCDFRSDPGFSWTLIESISRGNAQ-------TSNFRKSFQYNIPSNECT-PN-W--SNYRLSKAKLATLHGATS--------STHFRATCNFDSQSK--TGLTSHRDYLRVSFCAYNYFLTNR--------GWTCAI-------VDY-----INIRGYSCSKCSIPFYS-DSNNHLQSNIAYSKTKCGKFN--------------VPDAVAD----ERIFGNYYSFSEKFSCVTNSTSTTNWWIGGAIYD--------------
>lcl|TrispH2_001765-RA
-------------------------------------------------------------MKPKP--------TTCVAAKS--IYRVAQNGYFTLYDSTNKPYLAFCDFESDPGFSWTLIESLSRTNAA-------TSTFRKSFHYNAPANECT-PN-W--SKYRLSKAKMTALKGSAL--------STHFRVTCNFDNQGE--KGLVNHQDYLRVSFCAYDHLLASRN-------TWTCAI-------VDY-----INIRGHSCSKCSIPFYS-FSNYHLFVDLSYAKKNCGRFS--------------VPDTVDS----EGVFGSYYRFNPHFSCTSNSTSTTNWWIGGAYYD--------------
>lcl|TrispH2_001766-RA
---------MLRYTLFFYFMVIAILPIARS-----------------------------AVVNPKP--------TTCAAVRS--IYHVSQNGYFTLHDSTNKPYLAFCDFQSDPGFAWTLIESLSRTNAA-------TTTFRKSFYYNVPSNECT-PN-W--SNYRLSKAKMSALKQAAS--------STHFRATCNFDNQNE--KGLANRRDYIRVSFCAYNSFFSARN-------AWICAV-------VDY-----INIRGYSCSKCNIPFYS-YSNYHLFVDLPHAKVNCGRFN--------------VPDVVSG----ENIFGNYVHYHSKFSCTMNSTSTTNWWIGGAFYD--------------
>lcl|TrispH2_001768-RA
---MQLFVRMTKKIVSIYLMLLMMLPLAKL-----------------------------EEISSKP--------TTCVAIRS--KYRITENGYFTLYDSTNKPYIAFCDFQSDPGFAWTLIESLSTTSAR-------SSKFRKSFSFNVPSNECT-PN-W--TGYRLSKSKMTAIKSSAS--------STHFRATCNFNGQSQ--KGLQNRDDYLRVSLCAYNYLLSTRN-------VWTCAI-------VDY-----INVRGHSCTKCSIPFYS-SNAYHLFIHLPTSKSSCARFT--------------VPEMITN----EDAFGFYHNVNIKFSCTANSTSTTNWWIGGGYFD--------------
>lcl|TrispH2_001769-RA
----------------------------------------------------------------------------MIWIEN--------------------PFSSYSDFESEPPFVWTLIESLSFKNYK-------DVTYHRGFPVDAPFSECN-SS-W--ALFRLSAAKMSSIIAAYG--------SVHFPAICNFNPNIG--TRLKNRRDYSR----------------------------------------------------------------------------------------------------------------------------------------------------------
>lcl|TrispH2_001770-RA
----------MSKFIALVLVIATFLPNGMS-----------------------------SVIKHHP--------KSCYEVKE--YLQATENGYYNLFDSLSSPYTTYCDFESEPPFVWTLIESFSLEEGQ-------KTINRKGFVENHPVGECH-LS-W--AAFRLSKIRMDTVFGSYG--------STHYRATCNFNVVNG--TGLVNRVDYMRGEFCHNTYIFKSYG-------AYLCRV-------VDY-----VNIRGHVCRKCTLPFYA-TTTYHNHIDLTYSASHCSKFA--------------VPDAITN----EDVFGQYSNSNPLFSCVANKNSTTNWWIGGAYVAEAF-----------
>lcl|TrispH2_001771-RA
----------MTSTASFAIIAIVVVPVIL------------------------------SSVYYKP--------QSCSEVKQ--YLKPSESGYFTLYDSGGNSFKSFCDFQPKHWFTWTFLESLIIKIGQ-----------------------------Y--QEV------------------------------------------------------------------------EPICMM-----------------------------LYH-----------------------------------------------------------------------------------------------
>lcl|TrispH2_001772-RA
----------MAKLCFLILMAFAIVPAVMS-----------------------------SVIKHKP--------KSCHEIKE--FMQTTENGFYNLFDSNLSPYTTYCDFESEPPFIWTLIESVTLHEAQ-------QLENRKSFYYDHPLAECH-IN-W--NKFRLSKVRIQSIQGSYG--------TTHYRVTCNFNPVNG--TGLTNHRDYLRGSLCQYTNFYSATS-------SYYCVR-------VDY-----INVRGKLCRKCRVPFYG-GNTNHQFVDLGTAATACDRFD--------------VPDKIS---S-EDVFGNYKNVNPQFSCSANSNSTTNWWLGGAFIAEQLIY---------
>lcl|TrispH2_001773-RA
---------MTNCTLLTWLSLVVLLPTVRL-----------------------------AVVKPKP--------ITCAAVRN--LYHTSRNGYFTLYDSISKPYLAFCDFQSDPGFAWTLIESLSTTNAR-------TPKFSTGFYYNVPSSECT-PN-W--SCYRLSKARMVALKNAPS--------STHFRATCNFNSQSV--KGLQNRRDYLRASFCAVNFFFAVKV-------NAACVT-------VDY-----INVRGHSCRKCSIPFWT-SNIWHLHIDLPQAAASCGKFK--------------VPNQVQS----EDVFGAYWKVNPFFSCTATSASTTNWWIGGPYLK--------------
>lcl|TrispH2_003506-RA
-----------MIKIWSLFAIVALLPLVM------------------------------PNTHHKP--------KSCYEVKQ--FLKATENGFFTLYDANGNPFRSFCDFESEPPFVWTLIESMTLENAQ-------KAQHNKGFSVNIPLGECHTSM----SLFRLPSHHMSSVLSSYG--------STHYRSTCNFNIIEG--TGLANRRDYIRFSACRGASTLSNI--------NGGCVE-------VDY-----INIRGQSCRKCQMPFYA-SSSHHLHIDLSAATTTCSRFG--------------FTNFVAN----EDVFGYYNSHNPTFSCTANKNSTTAWWIGGAYAE--------------
>lcl|TrispH2_006278-RA
---------MAKCTLLMCLILLAILSTARM-----------------------------TVIKKKP--------KTCAEVRN--IFRVSYNGYFTLYDSVNKPYLVFCDFLSDPGFAWTLIESLSTTNAR-----ATTRTYDKGFYYDVASNECT-PN-W--SCYRLSKARMLSLKNAPL--------STHYRATCNFDSQGV--KGLQSRRDYLKGTFCANKLFFAPKA-------HATCVI-------VDY-----INVRGHYCRKCSLPFWT-DPHLHLHIDVSHSSRMCGRFT--------------VSNPVSS----EDVFGHYYGINKLFSCTATATTTTNWWIGGPYRH--------------
>lcl|TrispH2_008125-RA
---------MKFTALSLVFFIFSIVPFT-------------------------------IQATTNA--------KSCLQAKD--INGVSENGFYILYDNQYRPFITFCDFNSDKGFIWTLIESFSLNNSM-------KAKYRKGFFQDFPTVSSF-ID-L--QEFRLENSVMKSIAGAPG--------STHFRTTCNFNTNDR--KGIQNHLDYLRVSFCNFPNFFKNVN-------NNTCTK-------VDY-----INVQGQSCRDCSIPIHDGGNEHHMLANIERSPDDCDRLK--------------FGGAKG------YAFGDYRLLDSKFSCSMASNSTTNWWIGGADMS--------------
>lcl|TrispH2_008126-RA
----------MMYRLFSLLLICCMMPIS-------------------------------IQMTIKP--------KSCLQAKE--LKGASNNGFYVIYDSLNRPFTTFCDFNSDVGFVWTLIESLSLANAK-------KSKYRKSFYYDVSTSGCS-IN-W--SEFRLCKSVMKSIADARG--------STHFRATCNFNIEDI--KGINNHRDYLRVSFCNYPNFFKNVA-------AHFCTK-------MDY-----VNIRGHTCRQCSIPLYDGGSSYHILLQVDHAKNICDKWV--------------VPNTVV---H-DFAFGDYRYMNSKFTCANSSTSITNWWIGGAYIS--------------
>lcl|TrispH2_008130-RA
----------MKSIQLPVFILFGL--------------------------------------PIKP--------KSCLHARE---LAAQRNGYYVLFDSTNKPFATYCDFESDSGFAWTLIESLSLAKAK-------TSNYRKNFAYDAESEDCG-VN-W--SDFRLSKSRMLSIKNNPG--------TNYLRATCNFNAEVD--KGLTDHRDYLRVALCRYNMFGTSS--------GYTCAT-------VDF-----FNIQGFSCRQCSIPIYYGNNKFHTFIDVSRVTQACSRLR--------------IPDTIA---N-EEAFGRYQTENPRFRCTNSSTATTNWWFGGTVIG--------------
>lcl|TrispH2_008131-RA
-----------MSIWFSIAILSVLVPFV-------------------------------QLTPIRP--------RSCLQAKE---LVAQRNGYYVLFDSTNKPFMTYCDFESDKGFAWTLVESLSLVKAK-------TSKYQKNFYYDEESDVCT-VN-W--AEYRLSKSKMLSIYQTPG--------SDYVRATCNFNAGID--GGLIDHRDYFRVATCRYNIFTISN--------SFGCIS-------LDY-----FNVRGYSCRKCSVPVYYGRSNYHTFIDVSRATQSCSRLK--------------IPETIN---N-EEAFGRYRTVNPKFRCSTNSTSTTNWWFGGTVIA--------------
>lcl|TrispH2_009061-RA
-----------------------------------MTQ---------------------VNIKPKP--------RSCIDIKE--RDRDARNGLFTIYNQFNSPFTTYCDFNSDLGFAWTLIESMTLAESL-------TADNQIGFEHDYPANECQ-FN-S--SLFRISKSRMESLYRV----------SSYVRATCNFNFL----STVGDYRESLRFLKCNNDVLLSGS--------SGSCLT-------VDY-----IRMSKSYCKNCKV-YFKSDRRSHLSI----TNRSCNSSS--------------FHGWPSRSTR-VHYFGNYKGLTRSFSCSASANSSTNWWLGGPYVRDKEF----------
>lcl|TrispH2_009308-RA
----------MASSFLYFVAAIALLQSSSV-----------------------------TADGYFA--------RTCLDIKL-LNRNINKNGHYVIHTDKNEAFTVYCDFNSEPPYVWTLVESFSRDM--------------------------------------------------------------------------------------------------------------------------------------------------------------------------------------------------------------------------------------------------
>lcl|TrispH2_009309-RA
----------MASSFLYFVAAIALLQSSSV-----------------------------TADGYFA--------RTCLDIKL-LNRNINKNGHYVIHTDKNEAFTVYCDFNSEPPYVWTLVESFSRDMGTYRSTLPGHANFQKPFYYNMPYSQCR-PDQW--QNYRLSKRYMMSIWNART--------TNYWRATCNFDLQAKELSFVFNHTDYMRARKCRLNMMTYYS--------GKPCIW-------MNY-----INIRGTACRKCLVPMWF-STSTHASTISSLTQNYCGRIK--------------FPGAAGSPQ--EYNFGTYNGYNRDFGCTRYGESTTNWWFGDIYVTTNRFTNIKPI----
>lcl|TrispH2_009310-RA
-----------------------------------------------------------------M--------ATMLSIPT-----------------KNEAFTVYCDFNSEPPFVWTLIESFSRDMGTYRSTLPGHVNFQRPFYYNMPYSQCR-PDQW--QHYRLSKRYMMSIWNART---------------------------------------------------------TKPCVQ-------MDY-----INIRGTACRRCQIPMWF-ATTNHPSVISSLTQNYCGHVK--------------FPNAAGSPY--EYNFGMYNGYNREFSCTRSGESSTNWSFGDIYIPTNHFANVK------
>lcl|TrispH2_009311-RA
--------MKSLVALALIFVFIPAVPRKSDFLNRM------------------------LYNGLKP--------KSSLEIKY-IRPSIKENGVYTIFNERNSPYHVYCDFKSDALFVWTLIESFDRNIGVWGSKVSNAWRSQRPYYINAPYDDTEPPH-W--SVYRMTAPNMLTISKLNT--------TSHWRTTCNFNDYAQNITKDIERNDYMRNNMVNANIVLIR---------QYYCRN-------FNY-----VIVRGYACVKCYLPFWA-STNYHPTFLASHSVNYCGRYK--------------FPDSSP------SDFGHYNGYSTKHACSSFGSSTANWWLGGLYQSLTNTML--------
>lcl|TrispH2_009312-RA
-------MKNLLILALLSIVIHAAFGEVLDEKL--------------------------PYKGLKP--------KSCLEIKY-INPKINTNGIYIIYDSKNAAYHAYCDFKSDAPFVWTLIESFDRNIGVYGSKLPNAWRFQRSYTVNAPYNENNPAH-W--SAFRMSLANMRTINSINT--------TTHWRATCNFNEYAQNLTKDIERNDYMRNNICDLNIVYLY---------SFGCHQ-------FDY-----VIVRGNACVRCYFPFWA-STSYHPTFLASHTTKYCGRYK--------------FPGAVPSHQ--ESDFGHYNGYSTKHTCSSYGSSTANWWLGGLYEPQTHTML--------
>lcl|TrispH2_009313-RA
-------MKNLLTLALLSVIIHAAIGTLSNEL---------------------------PYGGKKP--------KSCLEIKY-INPSINENGVYTIYGSTNVAYKAYCDFKSDAPFVWTLIESFDRNIGVWGSKIPNAWHFQRPYTTNAPHNDDQ-PENW--SAFRMPLVRMRSINSVNT--------TTHWRVTCNFNDYAQNLTKDINRDDYLRNNICDLNIVYTY---------SFACHQ-------FDY-----VSVRGYSCVRCYFPFWA-ASNYHPTFLASHTVNYCGRYK--------------FPESSPSHQ--ESDFSHYNGYSTKHACSSYGSSTANWWLGGLYEPQTHTML--------
>lcl|TrispH2_009660-RA
-------MATQLSMVIMISMLAFAMPAA-----------------------------------IKP--------KSCLQEKL--VSGTLQNGYFILYDKNNQPYTTFCDFHSDPGFVWTLVESLSLTNSR-------KAKYRKSFDYNAPTPSCTRIN-W--QEYRLSTATMKSIKNARG--------STHYRATCNFNPDDI--KGIHNHRDYLRVSSCNYQWFFKSSK-------AYHCTK-------VDY-----VNIRGHTCRQCSIPIWDGGNSFHLLIHVNYAAGKCDKWV--------------VPGLNG---H-EYAFGDYLFKNPNFSCSKSSTSTTNWWIGGSYIA--------------
>lcl|TrispH2_010982-RA
----------MIKLATNIFLTLFLCSCV-------------------------------NAATFKA--------RSCVDFPQ----AGSKVAQKTVYDVNDQPYNVLCYY--DGLDIYTLIESFNKTNSL-------HSKIAASFAIDTAVNEDTSSSVFPLDLYRLSKARMEYLASK----------STMFMSSCNVVINPNQFQSSSVGHDYIKGTLDQNSKRLFFES-------AWLTLA-------SDNCLSVSGNVFGASFSAKSIPVFS-RNDIHLHMSVDESKSYCDKHDLLLVSEPAKVTACGVSDYPPGAPATANLFGSYNKCTKDFSCSGADGSITSWWLGSTAPPIY------------
>lcl|TrispH2_011575-RA
----------MSRLIAFVVILAAIVPNGFSS----------------------------VVIKHRA--------KSCYEVKE--YLQANENGFYNLFDSLGSPYTTYCDFESDTPFVWTLIESFSLQEAQ-------KTANRKGVYVNHPIGECI-LS-W--SAFRLSRLRMDTIISSYG--------TTHYRTTCNFNYVNG--TGLANRRDYLRGEICRRSYFHSTWALNRYGQPTYICNY-------VDY-----VNVRGTTCRKCTVPFVRPTSSVHEHIDLSIAASHCSKFT--------------PTDSISN----EDVFGHYGNANPLFSCASNVNSTTNWWLGGAYIAEAF-----------
>lcl|TrispH2_011576-RA
-----------MIKIWSLFAIVALLPLVM------------------------------PNTHHKP--------KSCYEVKQ--FLKATENGFFTLYDANGNPFRSFCDFESEPPFVWTLIESMTLENAQ-------KAQHNKGFSVNIPLGECHTSM----SLFRLPSHHMSSVLSSYG--------STHYRSTCNFNIIEG--TGLANRRDYIRFSACRGASTLSNI--------NGGCVE-------VDY-----INIRGQSCRKCQMPFYA-SSSHHLHIDLTAATTTCSRFG--------------FTNFVAN----EDVFGYYNSHNPTFSCTANKNSTTAWWIGGAYAE--------------
