# Supplementary material for: Innate immunity in the simplest animals – placozoans
Source: BMC Genomics. 2019 Jan 5;20:5. doi: 10.1186/s12864-018-5377-3 (PMC6321704; doi:10.1186/s12864-018-5377-3)
Supplement: Supplementary file 7 — Dataset S5. Spreadsheet with the list of taxa used for phylogenetic validation of the TLR pathway genes. Links are given for the NCBI download source of the respective cDNA databases. (XLSX 18 kb) [file 12864_2018_5377_MOESM7_ESM.xlsx]

## Sheet: Tabelle1
Acanthisitta_chloris	ftp://ftp.ncbi.nlm.nih.gov/genomes/all/GCA_000695815.1_ASM69581v1/GCA_000695815.1_ASM69581v1_cds_from_genomic.fna.gz
Acinonyx_jubatus	ftp://ftp.ncbi.nlm.nih.gov/genomes/all/GCA_001443585.1_aciJub1/GCA_001443585.1_aciJub1_cds_from_genomic.fna.gz
Acromyrmex_echinatior	ftp://ftp.ncbi.nlm.nih.gov/genomes/all/GCA_000204515.1_Aech_3.9/GCA_000204515.1_Aech_3.9_cds_from_genomic.fna.gz
Acropora_digitifera	ftp://ftp.ncbi.nlm.nih.gov/genomes/all/GCA_000222465.2_Adig_1.1/GCA_000222465.2_Adig_1.1_cds_from_genomic.fna.gz
Acyrthosiphon_pisum	ftp://ftp.ncbi.nlm.nih.gov/genomes/all/GCA_000142985.2_Acyr_2.0/GCA_000142985.2_Acyr_2.0_cds_from_genomic.fna.gz
Aedes_aegypti	ftp://ftp.ncbi.nlm.nih.gov/genomes/all/GCA_000004015.2_AaegL2/GCA_000004015.2_AaegL2_cds_from_genomic.fna.gz
Ailuropoda_melanoleuca	ftp://ftp.ncbi.nlm.nih.gov/genomes/all/GCA_000004335.1_AilMel_1.0/GCA_000004335.1_AilMel_1.0_cds_from_genomic.fna.gz
Alligator_mississippiensis	ftp://ftp.ncbi.nlm.nih.gov/genomes/all/GCA_000281125.3_ASM28112v3/GCA_000281125.3_ASM28112v3_cds_from_genomic.fna.gz
Alligator_sinensis	ftp://ftp.ncbi.nlm.nih.gov/genomes/all/GCA_000455745.1_ASM45574v1/GCA_000455745.1_ASM45574v1_cds_from_genomic.fna.gz
Amazona_aestiva	ftp://ftp.ncbi.nlm.nih.gov/genomes/all/GCA_001420675.1_ASM142067v1/GCA_001420675.1_ASM142067v1_cds_from_genomic.fna.gz
Amphimedon_queenslandica	ftp://ftp.ncbi.nlm.nih.gov/genomes/all/GCA_000090795.1_v1.0/GCA_000090795.1_v1.0_cds_from_genomic.fna.gz
Amyelois_transitella	ftp://ftp.ncbi.nlm.nih.gov/genomes/all/GCA_001186105.1_ASM118610v1/GCA_001186105.1_ASM118610v1_cds_from_genomic.fna.gz
Anas_platyrhynchos	ftp://ftp.ncbi.nlm.nih.gov/genomes/all/GCA_000355885.1_BGI_duck_1.0/GCA_000355885.1_BGI_duck_1.0_cds_from_genomic.fna.gz
Ancylostoma_ceylanicum	ftp://ftp.ncbi.nlm.nih.gov/genomes/all/GCA_000402015.1_A_ceylanicum1.3.ec.cg.pg/GCA_000402015.1_A_ceylanicum1.3.ec.cg.pg_cds_from_genomic.fna.gz
Ancylostoma_duodenale	ftp://ftp.ncbi.nlm.nih.gov/genomes/all/GCA_000816745.1_A_duodenale_2.2.ec.cg.pg/GCA_000816745.1_A_duodenale_2.2.ec.cg.pg_cds_from_genomic.fna.gz
Anolis_carolinensis	ftp://ftp.ncbi.nlm.nih.gov/genomes/all/GCA_000090745.2_AnoCar2.0/GCA_000090745.2_AnoCar2.0_cds_from_genomic.fna.gz
Anopheles_darlingi	ftp://ftp.ncbi.nlm.nih.gov/genomes/all/GCA_000211455.3_A_darlingi_v1/GCA_000211455.3_A_darlingi_v1_cds_from_genomic.fna.gz
Anopheles_gambiae_	ftp://ftp.ncbi.nlm.nih.gov/genomes/all/GCA_000005575.1_AgamP3/GCA_000005575.1_AgamP3_cds_from_genomic.fna.gz
Anopheles_sinensis	ftp://ftp.ncbi.nlm.nih.gov/genomes/all/GCA_000441895.2_AS2/GCA_000441895.2_AS2_cds_from_genomic.fna.gz
Anser_cygnoides	ftp://ftp.ncbi.nlm.nih.gov/genomes/all/GCA_000971095.1_AnsCyg_PRJNA183603_v1.0/GCA_000971095.1_AnsCyg_PRJNA183603_v1.0_cds_from_genomic.fna.gz
Aotus_nancymaae	ftp://ftp.ncbi.nlm.nih.gov/genomes/all/GCA_000952055.1_Anan_1.0/GCA_000952055.1_Anan_1.0_cds_from_genomic.fna.gz
Apaloderma_vittatum	ftp://ftp.ncbi.nlm.nih.gov/genomes/all/GCA_000703405.1_ASM70340v1/GCA_000703405.1_ASM70340v1_cds_from_genomic.fna.gz
Apis_cerana	ftp://ftp.ncbi.nlm.nih.gov/genomes/all/GCA_001442555.1_ACSNU-2.0/GCA_001442555.1_ACSNU-2.0_cds_from_genomic.fna.gz
Apis_dorsata	ftp://ftp.ncbi.nlm.nih.gov/genomes/all/GCA_000469605.1_Apis_dorsata_1.3/GCA_000469605.1_Apis_dorsata_1.3_cds_from_genomic.fna.gz
Apis_florea	ftp://ftp.ncbi.nlm.nih.gov/genomes/all/GCA_000184785.1_Aflo_1.0/GCA_000184785.1_Aflo_1.0_cds_from_genomic.fna.gz
Apis_mellifera	ftp://ftp.ncbi.nlm.nih.gov/genomes/all/GCA_000002195.1_Amel_4.5/GCA_000002195.1_Amel_4.5_cds_from_genomic.fna.gz
Aplysia_californica	ftp://ftp.ncbi.nlm.nih.gov/genomes/all/GCA_000002075.2_AplCal3.0/GCA_000002075.2_AplCal3.0_cds_from_genomic.fna.gz
Aptenodytes_forsteri	ftp://ftp.ncbi.nlm.nih.gov/genomes/all/GCA_000699145.1_ASM69914v1/GCA_000699145.1_ASM69914v1_cds_from_genomic.fna.gz
Apteryx_australis	ftp://ftp.ncbi.nlm.nih.gov/genomes/all/GCA_001039765.1_AptMant0//_cds_from_genomic.fna.gz
Aquila_chrysaetos	ftp://ftp.ncbi.nlm.nih.gov/genomes/all/GCA_000766835.1_Aquila_chrysaetos-1.0.2//_cds_from_genomic.fna.gz
Ascaris_suum	ftp://ftp.ncbi.nlm.nih.gov/genomes/all/GCA_000187025.2_ASM18702v2/GCA_000187025.2_ASM18702v2_cds_from_genomic.fna.gz
Astyanax_mexicanus	ftp://ftp.ncbi.nlm.nih.gov/genomes/all/GCA_000372685.1_Astyanax_mexicanus-1.0.2/GCA_000372685.1_Astyanax_mexicanus-1.0.2_cds_from_genomic.fna.gz
Athalia_rosae	ftp://ftp.ncbi.nlm.nih.gov/genomes/all/GCA_000344095.1_Aros_1.0/GCA_000344095.1_Aros_1.0_cds_from_genomic.fna.gz
Atta_cephalotes	ftp://ftp.ncbi.nlm.nih.gov/genomes/all/GCA_000143395.2_Attacep1.0/GCA_000143395.2_Attacep1.0_cds_from_genomic.fna.gz
Atta_colombica	ftp://ftp.ncbi.nlm.nih.gov/genomes/all/GCA_001594045.1_Acol1.0/GCA_001594045.1_Acol1.0_cds_from_genomic.fna.gz
Austrofundulus_limnaeus	ftp://ftp.ncbi.nlm.nih.gov/genomes/all/GCA_001266775.1_Austrofundulus_limnaeus-1.0/GCA_001266775.1_Austrofundulus_limnaeus-1.0_cds_from_genomic.fna.gz
Bactrocera_cucurbitae	ftp://ftp.ncbi.nlm.nih.gov/genomes/all/GCA_000806345.1_ASM80634v1/GCA_000806345.1_ASM80634v1_cds_from_genomic.fna.gz
Bactrocera_dorsalis	ftp://ftp.ncbi.nlm.nih.gov/genomes/all/GCA_000789215.2_ASM78921v2/GCA_000789215.2_ASM78921v2_cds_from_genomic.fna.gz
Bactrocera_oleae	ftp://ftp.ncbi.nlm.nih.gov/genomes/all/GCA_001188975.2_gapfilled_joined_lt9474.gt500.covgt10/GCA_001188975.2_gapfilled_joined_lt9474.gt500.covgt10_cds_from_genomic.fna.gz
Balaenoptera_acutorostrata	ftp://ftp.ncbi.nlm.nih.gov/genomes/all/GCA_000493695.1_BalAcu1.0/GCA_000493695.1_BalAcu1.0_cds_from_genomic.fna.gz
Balearica_regulorum	ftp://ftp.ncbi.nlm.nih.gov/genomes/all/GCA_000709895.1_ASM70989v1/GCA_000709895.1_ASM70989v1_cds_from_genomic.fna.gz
Biomphalaria_glabrata	ftp://ftp.ncbi.nlm.nih.gov/genomes/all/GCA_000457365.1_ASM45736v1/GCA_000457365.1_ASM45736v1_cds_from_genomic.fna.gz
Bison_bison_bison	ftp://ftp.ncbi.nlm.nih.gov/genomes/all/GCA_000754665.1_Bison_UMD1.0/GCA_000754665.1_Bison_UMD1.0_cds_from_genomic.fna.gz
Bombus_impatiens	ftp://ftp.ncbi.nlm.nih.gov/genomes/all/GCA_000188095.2_BIMP_2.0/GCA_000188095.2_BIMP_2.0_cds_from_genomic.fna.gz
Bombus_terrestris	ftp://ftp.ncbi.nlm.nih.gov/genomes/all/GCA_000214255.1_Bter_1.0/GCA_000214255.1_Bter_1.0_cds_from_genomic.fna.gz
Bombyx_mori	ftp://ftp.ncbi.nlm.nih.gov/genomes/all/GCA_000151625.1_ASM15162v1/GCA_000151625.1_ASM15162v1_cds_from_genomic.fna.gz
Bos_mutus	ftp://ftp.ncbi.nlm.nih.gov/genomes/all/GCA_000298355.1_BosGru_v2.0/GCA_000298355.1_BosGru_v2.0_cds_from_genomic.fna.gz
Bos_taurus	ftp://ftp.ncbi.nlm.nih.gov/genomes/all/GCA_000003055.5_Bos_taurus_UMD_3.1.1/GCA_000003055.5_Bos_taurus_UMD_3.1.1_cds_from_genomic.fna.gz
Branchiostoma_floridae	ftp://ftp.ncbi.nlm.nih.gov/genomes/all/GCA_000003815.1_Version_2/GCA_000003815.1_Version_2_cds_from_genomic.fna.gz
Brugia_malayi	ftp://ftp.ncbi.nlm.nih.gov/genomes/all/GCA_000002995.2_ASM299v2/GCA_000002995.2_ASM299v2_cds_from_genomic.fna.gz
Bubalus_bubalis	ftp://ftp.ncbi.nlm.nih.gov/genomes/all/GCA_000471725.1_UMD_CASPUR_WB_2.0/GCA_000471725.1_UMD_CASPUR_WB_2.0_cds_from_genomic.fna.gz
Buceros_rhinoceros	ftp://ftp.ncbi.nlm.nih.gov/genomes/all/GCA_000710305.1_ASM71030v1/GCA_000710305.1_ASM71030v1_cds_from_genomic.fna.gz
Caenorhabditis_brenneri	ftp://ftp.ncbi.nlm.nih.gov/genomes/all/GCA_000143925.2_C_brenneri-6.0.1b/GCA_000143925.2_C_brenneri-6.0.1b_cds_from_genomic.fna.gz
Caenorhabditis_briggsae	ftp://ftp.ncbi.nlm.nih.gov/genomes/all/GCA_000004555.3_CB4/GCA_000004555.3_CB4_cds_from_genomic.fna.gz
Caenorhabditis_elegans	ftp://ftp.ncbi.nlm.nih.gov/genomes/all/GCA_000002985.3_WBcel235/GCA_000002985.3_WBcel235_cds_from_genomic.fna.gz
Caenorhabditis_remanei	ftp://ftp.ncbi.nlm.nih.gov/genomes/all/GCA_000149515.1_ASM14951v1/GCA_000149515.1_ASM14951v1_cds_from_genomic.fna.gz
Calidris_pugnax	ftp://ftp.ncbi.nlm.nih.gov/genomes/all/GCA_001431845.1_ASM143184v1/GCA_001431845.1_ASM143184v1_cds_from_genomic.fna.gz
Callithrix_jacchus	ftp://ftp.ncbi.nlm.nih.gov/genomes/all/GCA_000004665.1_Callithrix_jacchus-3.2/GCA_000004665.1_Callithrix_jacchus-3.2_cds_from_genomic.fna.gz
Callorhinchus_milii	ftp://ftp.ncbi.nlm.nih.gov/genomes/all/GCA_000165045.2_Callorhinchus_milii-6.1.3/GCA_000165045.2_Callorhinchus_milii-6.1.3_cds_from_genomic.fna.gz
Calypte_anna	ftp://ftp.ncbi.nlm.nih.gov/genomes/all/GCA_000699085.1_ASM69908v1/GCA_000699085.1_ASM69908v1_cds_from_genomic.fna.gz
Camelus_bactrianus	ftp://ftp.ncbi.nlm.nih.gov/genomes/all/GCA_000767855.1_Ca_bactrianus_MBC_1.0/GCA_000767855.1_Ca_bactrianus_MBC_1.0_cds_from_genomic.fna.gz
Camelus_dromedarius	ftp://ftp.ncbi.nlm.nih.gov/genomes/all/GCA_000767585.1_PRJNA234474_Ca_dromedarius_V1.0/GCA_000767585.1_PRJNA234474_Ca_dromedarius_V1.0_cds_from_genomic.fna.gz
Camelus_ferus	ftp://ftp.ncbi.nlm.nih.gov/genomes/all/GCA_000311805.2_CB1/GCA_000311805.2_CB1_cds_from_genomic.fna.gz
Camponotus_floridanus	ftp://ftp.ncbi.nlm.nih.gov/genomes/all/GCA_000147175.1_CamFlo_1.0/GCA_000147175.1_CamFlo_1.0_cds_from_genomic.fna.gz
Canis_lupus	ftp://ftp.ncbi.nlm.nih.gov/genomes/all/GCA_000002285.2_CanFam3.1/GCA_000002285.2_CanFam3.1_cds_from_genomic.fna.gz
Capitella_teleta	ftp://ftp.ncbi.nlm.nih.gov/genomes/all/GCA_000328365.1_Capca1/GCA_000328365.1_Capca1_cds_from_genomic.fna.gz
Capra_hircus	ftp://ftp.ncbi.nlm.nih.gov/genomes/all/GCA_000317765.1_CHIR_1.0/GCA_000317765.1_CHIR_1.0_cds_from_genomic.fna.gz
Caprimulgus_carolinensis	ftp://ftp.ncbi.nlm.nih.gov/genomes/all/GCA_000700745.1_ASM70074v1/GCA_000700745.1_ASM70074v1_cds_from_genomic.fna.gz
Cariama_cristata	ftp://ftp.ncbi.nlm.nih.gov/genomes/all/GCA_000690535.1_ASM69053v1/GCA_000690535.1_ASM69053v1_cds_from_genomic.fna.gz
Carlito_syrichta	ftp://ftp.ncbi.nlm.nih.gov/genomes/all/GCA_000164805.2_Tarsius_syrichta-2.0.1/GCA_000164805.2_Tarsius_syrichta-2.0.1_cds_from_genomic.fna.gz
Cathartes_aura	ftp://ftp.ncbi.nlm.nih.gov/genomes/all/GCA_000699945.1_ASM69994v1/GCA_000699945.1_ASM69994v1_cds_from_genomic.fna.gz
Cavia_porcellus	ftp://ftp.ncbi.nlm.nih.gov/genomes/all/GCA_000151735.1_Cavpor3.0/GCA_000151735.1_Cavpor3.0_cds_from_genomic.fna.gz
Cephus_cinctus	ftp://ftp.ncbi.nlm.nih.gov/genomes/all/GCA_000341935.1_Ccin1/GCA_000341935.1_Ccin1_cds_from_genomic.fna.gz
Cerapachys_biroi	ftp://ftp.ncbi.nlm.nih.gov/genomes/all/GCA_000611835.1_CerBir1.0/GCA_000611835.1_CerBir1.0_cds_from_genomic.fna.gz
Ceratitis_capitata	ftp://ftp.ncbi.nlm.nih.gov/genomes/all/GCA_000347755.2_Ccap_1.1/GCA_000347755.2_Ccap_1.1_cds_from_genomic.fna.gz
Ceratosolen_solmsi	ftp://ftp.ncbi.nlm.nih.gov/genomes/all/GCA_000503995.1_CerSol_1.0/GCA_000503995.1_CerSol_1.0_cds_from_genomic.fna.gz
Ceratotherium_simum	ftp://ftp.ncbi.nlm.nih.gov/genomes/all/GCA_000283155.1_CerSimSim1.0/GCA_000283155.1_CerSimSim1.0_cds_from_genomic.fna.gz
Cercocebus_atys	ftp://ftp.ncbi.nlm.nih.gov/genomes/all/GCA_000955945.1_Caty_1.0/GCA_000955945.1_Caty_1.0_cds_from_genomic.fna.gz
Chaetura_pelagica	ftp://ftp.ncbi.nlm.nih.gov/genomes/all/GCA_000747805.1_ChaPel_1.0/GCA_000747805.1_ChaPel_1.0_cds_from_genomic.fna.gz
Charadrius_vociferus	ftp://ftp.ncbi.nlm.nih.gov/genomes/all/GCA_000708025.2_ASM70802v2/GCA_000708025.2_ASM70802v2_cds_from_genomic.fna.gz
Chelonia_mydas	ftp://ftp.ncbi.nlm.nih.gov/genomes/all/GCA_000344595.1_CheMyd_1.0/GCA_000344595.1_CheMyd_1.0_cds_from_genomic.fna.gz
Chinchilla_lanigera	ftp://ftp.ncbi.nlm.nih.gov/genomes/all/GCA_000276665.1_ChiLan1.0/GCA_000276665.1_ChiLan1.0_cds_from_genomic.fna.gz
Chlamydotis_macqueenii	ftp://ftp.ncbi.nlm.nih.gov/genomes/all/GCA_000695195.1_ASM69519v1/GCA_000695195.1_ASM69519v1_cds_from_genomic.fna.gz
Chlorocebus_sabaeus	ftp://ftp.ncbi.nlm.nih.gov/genomes/all/GCA_000409795.2_Chlorocebus_sabeus_1.1/GCA_000409795.2_Chlorocebus_sabeus_1.1_cds_from_genomic.fna.gz
Chrysemys_picta	ftp://ftp.ncbi.nlm.nih.gov/genomes/all/GCA_000241765.2_Chrysemys_picta_bellii-3.0.3/GCA_000241765.2_Chrysemys_picta_bellii-3.0.3_cds_from_genomic.fna.gz
Chrysochloris_asiatica	ftp://ftp.ncbi.nlm.nih.gov/genomes/all/GCA_000296735.1_ChrAsi1.0/GCA_000296735.1_ChrAsi1.0_cds_from_genomic.fna.gz
Cimex_lectularius	ftp://ftp.ncbi.nlm.nih.gov/genomes/all/GCA_000648675.1_Clec_1.0/GCA_000648675.1_Clec_1.0_cds_from_genomic.fna.gz
Ciona_intestinalis	ftp://ftp.ncbi.nlm.nih.gov/genomes/all/GCA_000224145.2_KH/GCA_000224145.2_KH_cds_from_genomic.fna.gz
Clonorchis_sinensis	ftp://ftp.ncbi.nlm.nih.gov/genomes/all/GCA_000236345.1_C_sinensis-2.0/GCA_000236345.1_C_sinensis-2.0_cds_from_genomic.fna.gz
Clupea_harengus	ftp://ftp.ncbi.nlm.nih.gov/genomes/all/GCA_000966335.1_ASM96633v1/GCA_000966335.1_ASM96633v1_cds_from_genomic.fna.gz
Colius_striatus	ftp://ftp.ncbi.nlm.nih.gov/genomes/all/GCA_000690715.1_ASM69071v1/GCA_000690715.1_ASM69071v1_cds_from_genomic.fna.gz
Colobus_angolensis	ftp://ftp.ncbi.nlm.nih.gov/genomes/all/GCA_000951035.1_Cang.pa_1.0/GCA_000951035.1_Cang.pa_1.0_cds_from_genomic.fna.gz
Columba_livia	ftp://ftp.ncbi.nlm.nih.gov/genomes/all/GCA_000337935.1_Cliv_1.0/GCA_000337935.1_Cliv_1.0_cds_from_genomic.fna.gz
Condylura_cristata	ftp://ftp.ncbi.nlm.nih.gov/genomes/all/GCA_000260355.1_ConCri1.0/GCA_000260355.1_ConCri1.0_cds_from_genomic.fna.gz
Copidosoma_floridanum	ftp://ftp.ncbi.nlm.nih.gov/genomes/all/GCA_000648655.1_Cflo_1.0/GCA_000648655.1_Cflo_1.0_cds_from_genomic.fna.gz
Corvus_brachyrhynchos	ftp://ftp.ncbi.nlm.nih.gov/genomes/all/GCA_000691975.1_ASM69197v1/GCA_000691975.1_ASM69197v1_cds_from_genomic.fna.gz
Corvus_cornix	ftp://ftp.ncbi.nlm.nih.gov/genomes/all/GCA_000738735.1_Hooded_Crow_genome/GCA_000738735.1_Hooded_Crow_genome_cds_from_genomic.fna.gz
Coturnix_japonica	ftp://ftp.ncbi.nlm.nih.gov/genomes/all/GCA_001577835.1_Coturnix_japonica_2.0/GCA_001577835.1_Coturnix_japonica_2.0_cds_from_genomic.fna.gz
Crassostrea_gigas	ftp://ftp.ncbi.nlm.nih.gov/genomes/all/GCA_000297895.1_oyster_v9/GCA_000297895.1_oyster_v9_cds_from_genomic.fna.gz
Cricetulus_griseus	ftp://ftp.ncbi.nlm.nih.gov/genomes/all/GCA_000223135.1_CriGri_1.0/GCA_000223135.1_CriGri_1.0_cds_from_genomic.fna.gz
Cuculus_canorus	ftp://ftp.ncbi.nlm.nih.gov/genomes/all/GCA_000709325.1_ASM70932v1/GCA_000709325.1_ASM70932v1_cds_from_genomic.fna.gz
Culex_quinquefasciatus	ftp://ftp.ncbi.nlm.nih.gov/genomes/all/GCA_000209185.1_CulPip1.0/GCA_000209185.1_CulPip1.0_cds_from_genomic.fna.gz
Cynoglossus_semilaevis	ftp://ftp.ncbi.nlm.nih.gov/genomes/all/GCA_000523025.1_Cse_v1.0/GCA_000523025.1_Cse_v1.0_cds_from_genomic.fna.gz
Cyphomyrmex_costatus	ftp://ftp.ncbi.nlm.nih.gov/genomes/all/GCA_001594065.1_Ccosl1.0/GCA_001594065.1_Ccosl1.0_cds_from_genomic.fna.gz
Cyprinodon_variegatus	ftp://ftp.ncbi.nlm.nih.gov/genomes/all/GCA_000732505.1_C_variegatus-1.0/GCA_000732505.1_C_variegatus-1.0_cds_from_genomic.fna.gz
Cyprinus_carpio	ftp://ftp.ncbi.nlm.nih.gov/genomes/all/GCA_001270105.1_ASM127010v1/GCA_001270105.1_ASM127010v1_cds_from_genomic.fna.gz
Danaus_plexippus	ftp://ftp.ncbi.nlm.nih.gov/genomes/all/GCA_000235995.1_DanPle_1.0/GCA_000235995.1_DanPle_1.0_cds_from_genomic.fna.gz
Danio_rerio	ftp://ftp.ncbi.nlm.nih.gov/genomes/all/GCA_000002035.3_GRCz10/GCA_000002035.3_GRCz10_cds_from_genomic.fna.gz
Daphnia_magna	ftp://ftp.ncbi.nlm.nih.gov/genomes/all/GCA_001632505.1_daphmag2.4/GCA_001632505.1_daphmag2.4_cds_from_genomic.fna.gz
Daphnia_pulex	ftp://ftp.ncbi.nlm.nih.gov/genomes/all/GCA_000187875.1_V1.0/GCA_000187875.1_V1.0_cds_from_genomic.fna.gz
Dasypus_novemcinctus	ftp://ftp.ncbi.nlm.nih.gov/genomes/all/GCA_000208655.2_Dasnov3.0/GCA_000208655.2_Dasnov3.0_cds_from_genomic.fna.gz
Dendroctonus_ponderosae	ftp://ftp.ncbi.nlm.nih.gov/genomes/all/GCA_000346045.2_DendPond_female_1.0/GCA_000346045.2_DendPond_female_1.0_cds_from_genomic.fna.gz
Diachasma_alloeum	ftp://ftp.ncbi.nlm.nih.gov/genomes/all/GCA_001412515.1_Dall1.0/GCA_001412515.1_Dall1.0_cds_from_genomic.fna.gz
Diaphorina_citri	ftp://ftp.ncbi.nlm.nih.gov/genomes/all/GCA_000475195.1_Diaci_psyllid_genome_assembly_version_1.1/GCA_000475195.1_Diaci_psyllid_genome_assembly_version_1.1_cds_from_genomic.fna.gz
Dictyocaulus_viviparus	ftp://ftp.ncbi.nlm.nih.gov/genomes/all/GCA_000816705.1_D_viviparus_9.2.1.ec.pg/GCA_000816705.1_D_viviparus_9.2.1.ec.pg_cds_from_genomic.fna.gz
Dinoponera_quadriceps	ftp://ftp.ncbi.nlm.nih.gov/genomes/all/GCA_001313825.1_ASM131382v1/GCA_001313825.1_ASM131382v1_cds_from_genomic.fna.gz
Dipodomys_ordii	ftp://ftp.ncbi.nlm.nih.gov/genomes/all/GCA_000151885.2_Dord_2.0/GCA_000151885.2_Dord_2.0_cds_from_genomic.fna.gz
Diuraphis_noxia	ftp://ftp.ncbi.nlm.nih.gov/genomes/all/GCA_001186385.1_Dnoxia_1.0/GCA_001186385.1_Dnoxia_1.0_cds_from_genomic.fna.gz
Drosophila_ananassae	ftp://ftp.ncbi.nlm.nih.gov/genomes/all/GCA_000005115.1_dana_caf1/GCA_000005115.1_dana_caf1_cds_from_genomic.fna.gz
Drosophila_biarmipes	ftp://ftp.ncbi.nlm.nih.gov/genomes/all/GCA_000233415.2_Dbia_2.0/GCA_000233415.2_Dbia_2.0_cds_from_genomic.fna.gz
Drosophila_bipectinata	ftp://ftp.ncbi.nlm.nih.gov/genomes/all/GCA_000236285.2_Dbip_2.0/GCA_000236285.2_Dbip_2.0_cds_from_genomic.fna.gz
Drosophila_busckii	ftp://ftp.ncbi.nlm.nih.gov/genomes/all/GCA_001277935.1_ASM127793v1/GCA_001277935.1_ASM127793v1_cds_from_genomic.fna.gz
Drosophila_elegans	ftp://ftp.ncbi.nlm.nih.gov/genomes/all/GCA_000224195.2_Dele_2.0/GCA_000224195.2_Dele_2.0_cds_from_genomic.fna.gz
Drosophila_erecta	ftp://ftp.ncbi.nlm.nih.gov/genomes/all/GCA_000005135.1_dere_caf1/GCA_000005135.1_dere_caf1_cds_from_genomic.fna.gz
Drosophila_eugracilis	ftp://ftp.ncbi.nlm.nih.gov/genomes/all/GCA_000236325.2_Deug_2.0/GCA_000236325.2_Deug_2.0_cds_from_genomic.fna.gz
Drosophila_ficusphila	ftp://ftp.ncbi.nlm.nih.gov/genomes/all/GCA_000220665.2_Dfic_2.0/GCA_000220665.2_Dfic_2.0_cds_from_genomic.fna.gz
Drosophila_grimshawi	ftp://ftp.ncbi.nlm.nih.gov/genomes/all/GCA_000005155.1_dgri_caf1/GCA_000005155.1_dgri_caf1_cds_from_genomic.fna.gz
Drosophila_kikkawai	ftp://ftp.ncbi.nlm.nih.gov/genomes/all/GCA_000224215.2_Dkik_2.0/GCA_000224215.2_Dkik_2.0_cds_from_genomic.fna.gz
Drosophila_melanogaster	ftp://ftp.ncbi.nlm.nih.gov/genomes/all/GCA_000001215.4_Release_6_plus_ISO1_MT/GCA_000001215.4_Release_6_plus_ISO1_MT_cds_from_genomic.fna.gz
Drosophila_miranda	ftp://ftp.ncbi.nlm.nih.gov/genomes/all/GCA_000269505.2_DroMir_2.2/GCA_000269505.2_DroMir_2.2_cds_from_genomic.fna.gz
Drosophila_mojavensis	ftp://ftp.ncbi.nlm.nih.gov/genomes/all/GCA_000005175.1_dmoj_caf1/GCA_000005175.1_dmoj_caf1_cds_from_genomic.fna.gz
Drosophila_persimilis	ftp://ftp.ncbi.nlm.nih.gov/genomes/all/GCA_000005195.1_dper_caf1/GCA_000005195.1_dper_caf1_cds_from_genomic.fna.gz
Drosophila_pseudoobscura	ftp://ftp.ncbi.nlm.nih.gov/genomes/all/GCA_000001765.2_Dpse_3.0/GCA_000001765.2_Dpse_3.0_cds_from_genomic.fna.gz
Drosophila_rhopaloa	ftp://ftp.ncbi.nlm.nih.gov/genomes/all/GCA_000236305.2_Drho_2.0/GCA_000236305.2_Drho_2.0_cds_from_genomic.fna.gz
Drosophila_sechellia	ftp://ftp.ncbi.nlm.nih.gov/genomes/all/GCA_000005215.1_dsec_caf1/GCA_000005215.1_dsec_caf1_cds_from_genomic.fna.gz
Drosophila_simulans	ftp://ftp.ncbi.nlm.nih.gov/genomes/all/GCA_000259055.1_dsim_caf1/GCA_000259055.1_dsim_caf1_cds_from_genomic.fna.gz
Drosophila_suzukii	ftp://ftp.ncbi.nlm.nih.gov/genomes/all/GCA_000472105.1_Dsuzukii.v01/GCA_000472105.1_Dsuzukii.v01_cds_from_genomic.fna.gz
Drosophila_takahashii	ftp://ftp.ncbi.nlm.nih.gov/genomes/all/GCA_000224235.2_Dtak_2.0/GCA_000224235.2_Dtak_2.0_cds_from_genomic.fna.gz
Drosophila_virilis	ftp://ftp.ncbi.nlm.nih.gov/genomes/all/GCA_000005245.1_dvir_caf1/GCA_000005245.1_dvir_caf1_cds_from_genomic.fna.gz
Drosophila_willistoni	ftp://ftp.ncbi.nlm.nih.gov/genomes/all/GCA_000005925.1_dwil_caf1/GCA_000005925.1_dwil_caf1_cds_from_genomic.fna.gz
Drosophila_yakuba	ftp://ftp.ncbi.nlm.nih.gov/genomes/all/GCA_000005975.1_dyak_caf1/GCA_000005975.1_dyak_caf1_cds_from_genomic.fna.gz
Dufourea_novaeangliae	ftp://ftp.ncbi.nlm.nih.gov/genomes/all/GCA_001272555.1_ASM127255v1/GCA_001272555.1_ASM127255v1_cds_from_genomic.fna.gz
Echinococcus_granulosus	ftp://ftp.ncbi.nlm.nih.gov/genomes/all/GCA_000524195.1_ASM52419v1/GCA_000524195.1_ASM52419v1_cds_from_genomic.fna.gz
Echinococcus_multilocularis	ftp://ftp.ncbi.nlm.nih.gov/genomes/all/GCA_000469725.3_EMULTI002/GCA_000469725.3_EMULTI002_cds_from_genomic.fna.gz
Echinops_telfairi	ftp://ftp.ncbi.nlm.nih.gov/genomes/all/GCA_000313985.1_EchTel2.0/GCA_000313985.1_EchTel2.0_cds_from_genomic.fna.gz
Egretta_garzetta	ftp://ftp.ncbi.nlm.nih.gov/genomes/all/GCA_000687185.1_ASM68718v1/GCA_000687185.1_ASM68718v1_cds_from_genomic.fna.gz
Elephantulus_edwardii	ftp://ftp.ncbi.nlm.nih.gov/genomes/all/GCA_000299155.1_EleEdw1.0/GCA_000299155.1_EleEdw1.0_cds_from_genomic.fna.gz
Eptesicus_fuscus	ftp://ftp.ncbi.nlm.nih.gov/genomes/all/GCA_000308155.1_EptFus1.0/GCA_000308155.1_EptFus1.0_cds_from_genomic.fna.gz
Equus_asinus	ftp://ftp.ncbi.nlm.nih.gov/genomes/all/GCA_001305755.1_ASM130575v1/GCA_001305755.1_ASM130575v1_cds_from_genomic.fna.gz
Equus_caballus	ftp://ftp.ncbi.nlm.nih.gov/genomes/all/GCA_000002305.1_EquCab2.0/GCA_000002305.1_EquCab2.0_cds_from_genomic.fna.gz
Equus_przewalskii	ftp://ftp.ncbi.nlm.nih.gov/genomes/all/GCA_000696695.1_Burgud/GCA_000696695.1_Burgud_cds_from_genomic.fna.gz
Erinaceus_europaeus	ftp://ftp.ncbi.nlm.nih.gov/genomes/all/GCA_000296755.1_EriEur2.0/GCA_000296755.1_EriEur2.0_cds_from_genomic.fna.gz
Esox_lucius	ftp://ftp.ncbi.nlm.nih.gov/genomes/all/GCA_000721915.2_ASM72191v2/GCA_000721915.2_ASM72191v2_cds_from_genomic.fna.gz
Eufriesea_mexicana	ftp://ftp.ncbi.nlm.nih.gov/genomes/all/GCA_001483705.1_ASM148370v1/GCA_001483705.1_ASM148370v1_cds_from_genomic.fna.gz
Eurypyga_helias	ftp://ftp.ncbi.nlm.nih.gov/genomes/all/GCA_000690775.1_ASM69077v1/GCA_000690775.1_ASM69077v1_cds_from_genomic.fna.gz
Exaiptasia_pallida	ftp://ftp.ncbi.nlm.nih.gov/genomes/all/GCA_001417965.1_Aiptasia_genome_1.1/GCA_001417965.1_Aiptasia_genome_1.1_cds_from_genomic.fna.gz
Falco_cherrug	ftp://ftp.ncbi.nlm.nih.gov/genomes/all/GCA_000337975.1_F_cherrug_v1.0/GCA_000337975.1_F_cherrug_v1.0_cds_from_genomic.fna.gz
Falco_peregrinus	ftp://ftp.ncbi.nlm.nih.gov/genomes/all/GCA_000337955.1_F_peregrinus_v1.0/GCA_000337955.1_F_peregrinus_v1.0_cds_from_genomic.fna.gz
Felis_catus	ftp://ftp.ncbi.nlm.nih.gov/genomes/all/GCA_000181335.3_Felis_catus_8.0/GCA_000181335.3_Felis_catus_8.0_cds_from_genomic.fna.gz
Ficedula_albicollis	ftp://ftp.ncbi.nlm.nih.gov/genomes/all/GCA_000247815.2_FicAlb1.5/GCA_000247815.2_FicAlb1.5_cds_from_genomic.fna.gz
Fopius_arisanus	ftp://ftp.ncbi.nlm.nih.gov/genomes/all/GCA_000806365.1_ASM80636v1/GCA_000806365.1_ASM80636v1_cds_from_genomic.fna.gz
Fukomys_damarensis	ftp://ftp.ncbi.nlm.nih.gov/genomes/all/GCA_000743615.1_DMR_v1.0/GCA_000743615.1_DMR_v1.0_cds_from_genomic.fna.gz
Fulmarus_glacialis	ftp://ftp.ncbi.nlm.nih.gov/genomes/all/GCA_000690835.1_ASM69083v1/GCA_000690835.1_ASM69083v1_cds_from_genomic.fna.gz
Fundulus_heteroclitus	ftp://ftp.ncbi.nlm.nih.gov/genomes/all/GCA_000826765.1_Fundulus_heteroclitus-3.0.2/GCA_000826765.1_Fundulus_heteroclitus-3.0.2_cds_from_genomic.fna.gz
Galeopterus_variegatus	ftp://ftp.ncbi.nlm.nih.gov/genomes/all/GCA_000696425.1_G_variegatus-3.0.2/GCA_000696425.1_G_variegatus-3.0.2_cds_from_genomic.fna.gz
Gallus_gallus	ftp://ftp.ncbi.nlm.nih.gov/genomes/all/GCA_000002315.3_Gallus_gallus-5.0/GCA_000002315.3_Gallus_gallus-5.0_cds_from_genomic.fna.gz
Gavia_stellata	ftp://ftp.ncbi.nlm.nih.gov/genomes/all/GCA_000690875.1_ASM69087v1/GCA_000690875.1_ASM69087v1_cds_from_genomic.fna.gz
Gekko_japonicus	ftp://ftp.ncbi.nlm.nih.gov/genomes/all/GCA_001447785.1_Gekko_japonicus_V1.1/GCA_001447785.1_Gekko_japonicus_V1.1_cds_from_genomic.fna.gz
Geospiza_fortis	ftp://ftp.ncbi.nlm.nih.gov/genomes/all/GCA_000277835.1_GeoFor_1.0/GCA_000277835.1_GeoFor_1.0_cds_from_genomic.fna.gz
Gorilla_gorilla	ftp://ftp.ncbi.nlm.nih.gov/genomes/all/GCA_000151905.1_gorGor3.1/GCA_000151905.1_gorGor3.1_cds_from_genomic.fna.gz
Habropoda_laboriosa	ftp://ftp.ncbi.nlm.nih.gov/genomes/all/GCA_001263275.1_ASM126327v1/GCA_001263275.1_ASM126327v1_cds_from_genomic.fna.gz
Haemonchus_contortus	ftp://ftp.ncbi.nlm.nih.gov/genomes/all/GCA_000469685.1_HCON/GCA_000469685.1_HCON_cds_from_genomic.fna.gz
Haliaeetus_albicilla	ftp://ftp.ncbi.nlm.nih.gov/genomes/all/GCA_000691405.1_ASM69140v1/GCA_000691405.1_ASM69140v1_cds_from_genomic.fna.gz
Haliaeetus_leucocephalus	ftp://ftp.ncbi.nlm.nih.gov/genomes/all/GCA_000737465.1_Haliaeetus_leucocephalus-4.0/GCA_000737465.1_Haliaeetus_leucocephalus-4.0_cds_from_genomic.fna.gz
Halyomorpha_halys	ftp://ftp.ncbi.nlm.nih.gov/genomes/all/GCA_000696795.1_Hhal_1.0/GCA_000696795.1_Hhal_1.0_cds_from_genomic.fna.gz
Haplochromis_burtoni	ftp://ftp.ncbi.nlm.nih.gov/genomes/all/GCA_000239415.1_AstBur1.0/GCA_000239415.1_AstBur1.0_cds_from_genomic.fna.gz
Harpegnathos_saltator	ftp://ftp.ncbi.nlm.nih.gov/genomes/all/GCA_000147195.1_HarSal_1.0/GCA_000147195.1_HarSal_1.0_cds_from_genomic.fna.gz
Helobdella_robusta	ftp://ftp.ncbi.nlm.nih.gov/genomes/all/GCA_000326865.1_Helobdella_robusta_v1.0/GCA_000326865.1_Helobdella_robusta_v1.0_cds_from_genomic.fna.gz
Heterocephalus_glaber	ftp://ftp.ncbi.nlm.nih.gov/genomes/all/GCA_000230445.1_HetGla_1.0/GCA_000230445.1_HetGla_1.0_cds_from_genomic.fna.gz
Homo_sapiens	ftp://ftp.ncbi.nlm.nih.gov/genomes/all/GCA_000001405.22_GRCh38.p7/GCA_000001405.22_GRCh38.p7_cds_from_genomic.fna.gz
Homo_sapiens	ftp://ftp.ncbi.nlm.nih.gov/genomes/all/GCA_000306695.2_CHM1_1.1/GCA_000306695.2_CHM1_1.1_cds_from_genomic.fna.gz
Hydra_vulgaris	ftp://ftp.ncbi.nlm.nih.gov/genomes/all/GCA_000004095.1_Hydra_RP_1.0/GCA_000004095.1_Hydra_RP_1.0_cds_from_genomic.fna.gz
Hymenolepis_microstoma	ftp://ftp.ncbi.nlm.nih.gov/genomes/all/GCA_000469805.2_HMIC002/GCA_000469805.2_HMIC002_cds_from_genomic.fna.gz
Ictalurus_punctatus	ftp://ftp.ncbi.nlm.nih.gov/genomes/all/GCA_001660625.1_IpCoco_1.2/GCA_001660625.1_IpCoco_1.2_cds_from_genomic.fna.gz
Ictidomys_tridecemlineatus	ftp://ftp.ncbi.nlm.nih.gov/genomes/all/GCA_000236235.1_SpeTri2.0/GCA_000236235.1_SpeTri2.0_cds_from_genomic.fna.gz
Intoshia_linei	ftp://ftp.ncbi.nlm.nih.gov/genomes/all/GCA_001642005.1_IntLin1.0/GCA_001642005.1_IntLin1.0_cds_from_genomic.fna.gz
Ixodes_scapularis	ftp://ftp.ncbi.nlm.nih.gov/genomes/all/GCA_000208615.1_JCVI_ISG_i3_1.0/GCA_000208615.1_JCVI_ISG_i3_1.0_cds_from_genomic.fna.gz
Jaculus_jaculus	ftp://ftp.ncbi.nlm.nih.gov/genomes/all/GCA_000280705.1_JacJac1.0/GCA_000280705.1_JacJac1.0_cds_from_genomic.fna.gz
Kryptolebias_marmoratus	ftp://ftp.ncbi.nlm.nih.gov/genomes/all/GCA_001649575.1_ASM164957v1/GCA_001649575.1_ASM164957v1_cds_from_genomic.fna.gz
Larimichthys_crocea	ftp://ftp.ncbi.nlm.nih.gov/genomes/all/GCA_000742935.1_ASM74293v1/GCA_000742935.1_ASM74293v1_cds_from_genomic.fna.gz
Lasius_niger	ftp://ftp.ncbi.nlm.nih.gov/genomes/all/GCA_001045655.1_ASM104565v1/GCA_001045655.1_ASM104565v1_cds_from_genomic.fna.gz
Latimeria_chalumnae	ftp://ftp.ncbi.nlm.nih.gov/genomes/all/GCA_000225785.1_LatCha1/GCA_000225785.1_LatCha1_cds_from_genomic.fna.gz
Lepisosteus_oculatus	ftp://ftp.ncbi.nlm.nih.gov/genomes/all/GCA_000242695.1_LepOcu1/GCA_000242695.1_LepOcu1_cds_from_genomic.fna.gz
Leptonychotes_weddellii	ftp://ftp.ncbi.nlm.nih.gov/genomes/all/GCA_000349705.1_LepWed1.0/GCA_000349705.1_LepWed1.0_cds_from_genomic.fna.gz
Leptosomus_discolor	ftp://ftp.ncbi.nlm.nih.gov/genomes/all/GCA_000691785.1_ASM69178v1/GCA_000691785.1_ASM69178v1_cds_from_genomic.fna.gz
Limulus_polyphemus	ftp://ftp.ncbi.nlm.nih.gov/genomes/all/GCA_000517525.1_Limulus_polyphemus-2.1.2/GCA_000517525.1_Limulus_polyphemus-2.1.2_cds_from_genomic.fna.gz
Linepithema_humile	ftp://ftp.ncbi.nlm.nih.gov/genomes/all/GCA_000217595.1_Lhum_UMD_V04/GCA_000217595.1_Lhum_UMD_V04_cds_from_genomic.fna.gz
Lingula_anatina	ftp://ftp.ncbi.nlm.nih.gov/genomes/all/GCA_001039355.1_LinAna1.0/GCA_001039355.1_LinAna1.0_cds_from_genomic.fna.gz
Lipotes_vexillifer	ftp://ftp.ncbi.nlm.nih.gov/genomes/all/GCA_000442215.1_Lipotes_vexillifer_v1/GCA_000442215.1_Lipotes_vexillifer_v1_cds_from_genomic.fna.gz
Loa_loa	ftp://ftp.ncbi.nlm.nih.gov/genomes/all/GCA_000183805.1_Loa_loa_V1/GCA_000183805.1_Loa_loa_V1_cds_from_genomic.fna.gz
Lottia_gigantea	ftp://ftp.ncbi.nlm.nih.gov/genomes/all/GCA_000327385.1_Helro1/GCA_000327385.1_Helro1_cds_from_genomic.fna.gz
Loxodonta_africana	ftp://ftp.ncbi.nlm.nih.gov/genomes/all/GCA_000001905.1_Loxafr3.0/GCA_000001905.1_Loxafr3.0_cds_from_genomic.fna.gz
Lucilia_cuprina	ftp://ftp.ncbi.nlm.nih.gov/genomes/all/GCA_001187945.1_ASM118794v1/GCA_001187945.1_ASM118794v1_cds_from_genomic.fna.gz
Macaca_fascicularis	ftp://ftp.ncbi.nlm.nih.gov/genomes/all/GCA_000364345.1_Macaca_fascicularis_5.0/GCA_000364345.1_Macaca_fascicularis_5.0_cds_from_genomic.fna.gz
Macaca_mulatta	ftp://ftp.ncbi.nlm.nih.gov/genomes/all/GCA_000230795.1_CR_1.0/GCA_000230795.1_CR_1.0_cds_from_genomic.fna.gz
Macaca_nemestrina	ftp://ftp.ncbi.nlm.nih.gov/genomes/all/GCA_000956065.1_Mnem_1.0/GCA_000956065.1_Mnem_1.0_cds_from_genomic.fna.gz
Manacus_vitellinus	ftp://ftp.ncbi.nlm.nih.gov/genomes/all/GCA_000692015.2_ASM69201v2/GCA_000692015.2_ASM69201v2_cds_from_genomic.fna.gz
Mandrillus_leucophaeus	ftp://ftp.ncbi.nlm.nih.gov/genomes/all/GCA_000951045.1_Mleu.le_1.0/GCA_000951045.1_Mleu.le_1.0_cds_from_genomic.fna.gz
Marmota_marmota	ftp://ftp.ncbi.nlm.nih.gov/genomes/all/GCA_001458135.1_marMar2.1/GCA_001458135.1_marMar2.1_cds_from_genomic.fna.gz
Maylandia_zebra	ftp://ftp.ncbi.nlm.nih.gov/genomes/all/GCA_000238955.3_M_zebra_UMD1/GCA_000238955.3_M_zebra_UMD1_cds_from_genomic.fna.gz
Megachile_rotundata	ftp://ftp.ncbi.nlm.nih.gov/genomes/all/GCA_000220905.1_MROT_1.0/GCA_000220905.1_MROT_1.0_cds_from_genomic.fna.gz
Meleagris_gallopavo	ftp://ftp.ncbi.nlm.nih.gov/genomes/all/GCA_000146605.3_Turkey_5.0/GCA_000146605.3_Turkey_5.0_cds_from_genomic.fna.gz
Melipona_quadrifasciata	ftp://ftp.ncbi.nlm.nih.gov/genomes/all/GCA_001276565.1_ASM127656v1/GCA_001276565.1_ASM127656v1_cds_from_genomic.fna.gz
Melopsittacus_undulatus	ftp://ftp.ncbi.nlm.nih.gov/genomes/all/GCA_000238935.1_Melopsittacus_undulatus_6.3/GCA_000238935.1_Melopsittacus_undulatus_6.3_cds_from_genomic.fna.gz
Merops_nubicus	ftp://ftp.ncbi.nlm.nih.gov/genomes/all/GCA_000691845.1_ASM69184v1/GCA_000691845.1_ASM69184v1_cds_from_genomic.fna.gz
Mesitornis_unicolor	ftp://ftp.ncbi.nlm.nih.gov/genomes/all/GCA_000695765.1_ASM69576v1/GCA_000695765.1_ASM69576v1_cds_from_genomic.fna.gz
Mesocricetus_auratus	ftp://ftp.ncbi.nlm.nih.gov/genomes/all/GCA_000349665.1_MesAur1.0/GCA_000349665.1_MesAur1.0_cds_from_genomic.fna.gz
Metaseiulus_occidentalis	ftp://ftp.ncbi.nlm.nih.gov/genomes/all/GCA_000255335.1_Mocc_1.0/GCA_000255335.1_Mocc_1.0_cds_from_genomic.fna.gz
Microcebus_murinus	ftp://ftp.ncbi.nlm.nih.gov/genomes/all/GCA_000165445.2_Mmur_2.0/GCA_000165445.2_Mmur_2.0_cds_from_genomic.fna.gz
Microplitis_demolitor	ftp://ftp.ncbi.nlm.nih.gov/genomes/all/GCA_000572035.2_Mdem2/GCA_000572035.2_Mdem2_cds_from_genomic.fna.gz
Microtus_ochrogaster	ftp://ftp.ncbi.nlm.nih.gov/genomes/all/GCA_000317375.1_MicOch1.0/GCA_000317375.1_MicOch1.0_cds_from_genomic.fna.gz
Miniopterus_natalensis	ftp://ftp.ncbi.nlm.nih.gov/genomes/all/GCA_001595765.1_Mnat.v1/GCA_001595765.1_Mnat.v1_cds_from_genomic.fna.gz
Monomorium_pharaonis	ftp://ftp.ncbi.nlm.nih.gov/genomes/all/GCA_000980195.3_M.pharaonis_V2.0/GCA_000980195.3_M.pharaonis_V2.0_cds_from_genomic.fna.gz
Mus_musculus	ftp://ftp.ncbi.nlm.nih.gov/genomes/all/GCA_000001635.6_GRCm38.p4/GCA_000001635.6_GRCm38.p4_cds_from_genomic.fna.gz
Musca_domestica	ftp://ftp.ncbi.nlm.nih.gov/genomes/all/GCA_000371365.1_Musca_domestica-2.0.2/GCA_000371365.1_Musca_domestica-2.0.2_cds_from_genomic.fna.gz
Mustela_putorius	ftp://ftp.ncbi.nlm.nih.gov/genomes/all/GCA_000215625.1_MusPutFur1.0/GCA_000215625.1_MusPutFur1.0_cds_from_genomic.fna.gz
Myotis_brandtii	ftp://ftp.ncbi.nlm.nih.gov/genomes/all/GCA_000412655.1_ASM41265v1/GCA_000412655.1_ASM41265v1_cds_from_genomic.fna.gz
Myotis_davidii	ftp://ftp.ncbi.nlm.nih.gov/genomes/all/GCA_000327345.1_ASM32734v1/GCA_000327345.1_ASM32734v1_cds_from_genomic.fna.gz
Myotis_lucifugus	ftp://ftp.ncbi.nlm.nih.gov/genomes/all/GCA_000147115.1_Myoluc2.0/GCA_000147115.1_Myoluc2.0_cds_from_genomic.fna.gz
Nannospalax_galili	ftp://ftp.ncbi.nlm.nih.gov/genomes/all/GCA_000622305.1_S.galili_v1.0/GCA_000622305.1_S.galili_v1.0_cds_from_genomic.fna.gz
Nasonia_vitripennis	ftp://ftp.ncbi.nlm.nih.gov/genomes/all/GCA_000002325.2_Nvit_2.1/GCA_000002325.2_Nvit_2.1_cds_from_genomic.fna.gz
Necator_americanus	ftp://ftp.ncbi.nlm.nih.gov/genomes/all/GCA_000507365.1_N_americanus_v1/GCA_000507365.1_N_americanus_v1_cds_from_genomic.fna.gz
Nematostella_vectensis	ftp://ftp.ncbi.nlm.nih.gov/genomes/all/GCA_000209225.1_ASM20922v1/GCA_000209225.1_ASM20922v1_cds_from_genomic.fna.gz
Neodiprion_lecontei	ftp://ftp.ncbi.nlm.nih.gov/genomes/all/GCA_001263575.1_Nlec1.0/GCA_001263575.1_Nlec1.0_cds_from_genomic.fna.gz
Neolamprologus_brichardi	ftp://ftp.ncbi.nlm.nih.gov/genomes/all/GCA_000239395.1_NeoBri1.0/GCA_000239395.1_NeoBri1.0_cds_from_genomic.fna.gz
Neotoma_lepida	ftp://ftp.ncbi.nlm.nih.gov/genomes/all/GCA_001675575.1_ASM167557v1/GCA_001675575.1_ASM167557v1_cds_from_genomic.fna.gz
Nestor_notabilis	ftp://ftp.ncbi.nlm.nih.gov/genomes/all/GCA_000696875.1_ASM69687v1/GCA_000696875.1_ASM69687v1_cds_from_genomic.fna.gz
Nipponia_nippon	ftp://ftp.ncbi.nlm.nih.gov/genomes/all/GCA_000708225.1_ASM70822v1/GCA_000708225.1_ASM70822v1_cds_from_genomic.fna.gz
Nomascus_leucogenys	ftp://ftp.ncbi.nlm.nih.gov/genomes/all/GCA_000146795.3_Nleu_3.0/GCA_000146795.3_Nleu_3.0_cds_from_genomic.fna.gz
Nothobranchius_furzeri	ftp://ftp.ncbi.nlm.nih.gov/genomes/all/GCA_001465895.2_Nfu_20140520/GCA_001465895.2_Nfu_20140520_cds_from_genomic.fna.gz
Notothenia_coriiceps	ftp://ftp.ncbi.nlm.nih.gov/genomes/all/GCA_000735185.1_NC01/GCA_000735185.1_NC01_cds_from_genomic.fna.gz
Ochotona_princeps	ftp://ftp.ncbi.nlm.nih.gov/genomes/all/GCA_000292845.1_OchPri3.0/GCA_000292845.1_OchPri3.0_cds_from_genomic.fna.gz
Octodon_degus	ftp://ftp.ncbi.nlm.nih.gov/genomes/all/GCA_000260255.1_OctDeg1.0/GCA_000260255.1_OctDeg1.0_cds_from_genomic.fna.gz
Octopus_bimaculoides	ftp://ftp.ncbi.nlm.nih.gov/genomes/all/GCA_001194135.1_Octopus_bimaculoides_v2_0/GCA_001194135.1_Octopus_bimaculoides_v2_0_cds_from_genomic.fna.gz
Odobenus_rosmarus	ftp://ftp.ncbi.nlm.nih.gov/genomes/all/GCA_000321225.1_Oros_1.0/GCA_000321225.1_Oros_1.0_cds_from_genomic.fna.gz
Oesophagostomum_dentatum	ftp://ftp.ncbi.nlm.nih.gov/genomes/all/GCA_000797555.1_O_dentatum_10.0.ec.cg.pg/GCA_000797555.1_O_dentatum_10.0.ec.cg.pg_cds_from_genomic.fna.gz
Oikopleura_dioica	ftp://ftp.ncbi.nlm.nih.gov/genomes/all/GCA_000209535.1_ASM20953v1/GCA_000209535.1_ASM20953v1_cds_from_genomic.fna.gz
Operophtera_brumata	ftp://ftp.ncbi.nlm.nih.gov/genomes/all/GCA_001266575.1_ASM126657v1/GCA_001266575.1_ASM126657v1_cds_from_genomic.fna.gz
Ophiophagus_hannah	ftp://ftp.ncbi.nlm.nih.gov/genomes/all/GCA_000516915.1_OphHan1.0/GCA_000516915.1_OphHan1.0_cds_from_genomic.fna.gz
Opisthocomus_hoazin	ftp://ftp.ncbi.nlm.nih.gov/genomes/all/GCA_000692075.1_ASM69207v1/GCA_000692075.1_ASM69207v1_cds_from_genomic.fna.gz
Opisthorchis_viverrini	ftp://ftp.ncbi.nlm.nih.gov/genomes/all/GCA_000715545.1_OpiViv1.0/GCA_000715545.1_OpiViv1.0_cds_from_genomic.fna.gz
Orcinus_orca	ftp://ftp.ncbi.nlm.nih.gov/genomes/all/GCA_000331955.2_Oorc_1.1/GCA_000331955.2_Oorc_1.1_cds_from_genomic.fna.gz
Oreochromis_niloticus	ftp://ftp.ncbi.nlm.nih.gov/genomes/all/GCA_000188235.2_Orenil1.1/GCA_000188235.2_Orenil1.1_cds_from_genomic.fna.gz
Orussus_abietinus	ftp://ftp.ncbi.nlm.nih.gov/genomes/all/GCA_000612105.1_Oabi_1.0/GCA_000612105.1_Oabi_1.0_cds_from_genomic.fna.gz
Orycteropus_afer	ftp://ftp.ncbi.nlm.nih.gov/genomes/all/GCA_000298275.1_OryAfe1.0/GCA_000298275.1_OryAfe1.0_cds_from_genomic.fna.gz
Oryctes_borbonicus	ftp://ftp.ncbi.nlm.nih.gov/genomes/all/GCA_001443705.1_ASM144370v1/GCA_001443705.1_ASM144370v1_cds_from_genomic.fna.gz
Oryctolagus_cuniculus	ftp://ftp.ncbi.nlm.nih.gov/genomes/all/GCA_000003625.1_OryCun2.0/GCA_000003625.1_OryCun2.0_cds_from_genomic.fna.gz
Oryzias_latipes	ftp://ftp.ncbi.nlm.nih.gov/genomes/all/GCA_000313675.1_ASM31367v1/GCA_000313675.1_ASM31367v1_cds_from_genomic.fna.gz
Otolemur_garnettii	ftp://ftp.ncbi.nlm.nih.gov/genomes/all/GCA_000181295.3_OtoGar3/GCA_000181295.3_OtoGar3_cds_from_genomic.fna.gz
Ovis_aries	ftp://ftp.ncbi.nlm.nih.gov/genomes/all/GCA_000298735.2_Oar_v4.0/GCA_000298735.2_Oar_v4.0_cds_from_genomic.fna.gz
Ovis_aries	ftp://ftp.ncbi.nlm.nih.gov/genomes/all/GCA_000765115.1_Oori1/GCA_000765115.1_Oori1_cds_from_genomic.fna.gz
Pan_paniscus	ftp://ftp.ncbi.nlm.nih.gov/genomes/all/GCA_000258655.2_panpan1.1/GCA_000258655.2_panpan1.1_cds_from_genomic.fna.gz
Pan_troglodytes	ftp://ftp.ncbi.nlm.nih.gov/genomes/all/GCA_000001515.5_Pan_tro_3.0/GCA_000001515.5_Pan_tro_3.0_cds_from_genomic.fna.gz
Panthera_tigris_altaica	ftp://ftp.ncbi.nlm.nih.gov/genomes/all/GCA_000464555.1_PanTig1.0/GCA_000464555.1_PanTig1.0_cds_from_genomic.fna.gz
Pantholops_hodgsonii	ftp://ftp.ncbi.nlm.nih.gov/genomes/all/GCA_000400835.1_PHO1.0/GCA_000400835.1_PHO1.0_cds_from_genomic.fna.gz
Papilio_machaon	ftp://ftp.ncbi.nlm.nih.gov/genomes/all/GCA_001298355.1_Pap_ma_1.0/GCA_001298355.1_Pap_ma_1.0_cds_from_genomic.fna.gz
Papilio_polytes	ftp://ftp.ncbi.nlm.nih.gov/genomes/all/GCA_000836215.1_Ppol_1.0/GCA_000836215.1_Ppol_1.0_cds_from_genomic.fna.gz
Papilio_xuthus	ftp://ftp.ncbi.nlm.nih.gov/genomes/all/GCA_000836235.1_Pxut_1.0/GCA_000836235.1_Pxut_1.0_cds_from_genomic.fna.gz
Papio_anubis	ftp://ftp.ncbi.nlm.nih.gov/genomes/all/GCA_000264685.1_Panu_2.0/GCA_000264685.1_Panu_2.0_cds_from_genomic.fna.gz
Parasteatoda_tepidariorum	ftp://ftp.ncbi.nlm.nih.gov/genomes/all/GCA_000365465.1_Ptep_1.0/GCA_000365465.1_Ptep_1.0_cds_from_genomic.fna.gz
Parus_major	ftp://ftp.ncbi.nlm.nih.gov/genomes/all/GCA_001522545.1_Parus_major1.0.3/GCA_001522545.1_Parus_major1.0.3_cds_from_genomic.fna.gz
Pediculus_humanus	ftp://ftp.ncbi.nlm.nih.gov/genomes/all/GCA_000006295.1_JCVI_LOUSE_1.0/GCA_000006295.1_JCVI_LOUSE_1.0_cds_from_genomic.fna.gz
Pelecanus_crispus	ftp://ftp.ncbi.nlm.nih.gov/genomes/all/GCA_000687375.1_ASM68737v1/GCA_000687375.1_ASM68737v1_cds_from_genomic.fna.gz
Pelodiscus_sinensis	ftp://ftp.ncbi.nlm.nih.gov/genomes/all/GCA_000230535.1_PelSin_1.0/GCA_000230535.1_PelSin_1.0_cds_from_genomic.fna.gz
Peromyscus_maniculatus	ftp://ftp.ncbi.nlm.nih.gov/genomes/all/GCA_000500345.1_Pman_1.0/GCA_000500345.1_Pman_1.0_cds_from_genomic.fna.gz
Phaethon_lepturus	ftp://ftp.ncbi.nlm.nih.gov/genomes/all/GCA_000687285.1_ASM68728v1/GCA_000687285.1_ASM68728v1_cds_from_genomic.fna.gz
Phalacrocorax_carbo	ftp://ftp.ncbi.nlm.nih.gov/genomes/all/GCA_000708925.1_ASM70892v1/GCA_000708925.1_ASM70892v1_cds_from_genomic.fna.gz
Phoenicopterus_ruber	ftp://ftp.ncbi.nlm.nih.gov/genomes/all/GCA_000687265.1_ASM68726v1/GCA_000687265.1_ASM68726v1_cds_from_genomic.fna.gz
Physeter_catodon	ftp://ftp.ncbi.nlm.nih.gov/genomes/all/GCA_000472045.1_Physeter_macrocephalus-2.0.2/GCA_000472045.1_Physeter_macrocephalus-2.0.2_cds_from_genomic.fna.gz
Picoides_pubescens	ftp://ftp.ncbi.nlm.nih.gov/genomes/all/GCA_000699005.1_ASM69900v1/GCA_000699005.1_ASM69900v1_cds_from_genomic.fna.gz
Plutella_xylostella	ftp://ftp.ncbi.nlm.nih.gov/genomes/all/GCA_000330985.1_DBM_FJ_V1.1/GCA_000330985.1_DBM_FJ_V1.1_cds_from_genomic.fna.gz
Podiceps_cristatus	ftp://ftp.ncbi.nlm.nih.gov/genomes/all/GCA_000699545.1_ASM69954v1/GCA_000699545.1_ASM69954v1_cds_from_genomic.fna.gz
Poecilia_formosa	ftp://ftp.ncbi.nlm.nih.gov/genomes/all/GCA_000485575.1_Poecilia_formosa-5.1.2/GCA_000485575.1_Poecilia_formosa-5.1.2_cds_from_genomic.fna.gz
Poecilia_latipinna	ftp://ftp.ncbi.nlm.nih.gov/genomes/all/GCA_001443285.1_P_latipinna-1.0/GCA_001443285.1_P_latipinna-1.0_cds_from_genomic.fna.gz
Poecilia_mexicana	ftp://ftp.ncbi.nlm.nih.gov/genomes/all/GCA_001443325.1_P_mexicana-1.0/GCA_001443325.1_P_mexicana-1.0_cds_from_genomic.fna.gz
Poecilia_reticulata	ftp://ftp.ncbi.nlm.nih.gov/genomes/all/GCA_000633615.2_Guppy_female_1.0_MT/GCA_000633615.2_Guppy_female_1.0_MT_cds_from_genomic.fna.gz
Pogonomyrmex_barbatus	ftp://ftp.ncbi.nlm.nih.gov/genomes/all/GCA_000187915.1_Pbar_UMD_V03/GCA_000187915.1_Pbar_UMD_V03_cds_from_genomic.fna.gz
Polistes_canadensis	ftp://ftp.ncbi.nlm.nih.gov/genomes/all/GCA_001313835.1_ASM131383v1/GCA_001313835.1_ASM131383v1_cds_from_genomic.fna.gz
Polistes_dominula	ftp://ftp.ncbi.nlm.nih.gov/genomes/all/GCA_001465965.1_Pdom_r1.2/GCA_001465965.1_Pdom_r1.2_cds_from_genomic.fna.gz
Priapulus_caudatus	ftp://ftp.ncbi.nlm.nih.gov/genomes/all/GCA_000485595.2_Priapulus_caudatus-5.0.1/GCA_000485595.2_Priapulus_caudatus-5.0.1_cds_from_genomic.fna.gz
Pristionchus_pacificus	ftp://ftp.ncbi.nlm.nih.gov/genomes/all/GCA_000180635.2_ASM18063v2/GCA_000180635.2_ASM18063v2_cds_from_genomic.fna.gz
Propithecus_coquereli	ftp://ftp.ncbi.nlm.nih.gov/genomes/all/GCA_000956105.1_Pcoq_1.0/GCA_000956105.1_Pcoq_1.0_cds_from_genomic.fna.gz
Protobothrops_mucrosquamatus	ftp://ftp.ncbi.nlm.nih.gov/genomes/all/GCA_001527695.2_P.Mucros_1.0/GCA_001527695.2_P.Mucros_1.0_cds_from_genomic.fna.gz
Pseudopodoces_humilis	ftp://ftp.ncbi.nlm.nih.gov/genomes/all/GCA_000331425.1_PseHum1.0/GCA_000331425.1_PseHum1.0_cds_from_genomic.fna.gz
Pterocles_gutturalis	ftp://ftp.ncbi.nlm.nih.gov/genomes/all/GCA_000699245.1_ASM69924v1/GCA_000699245.1_ASM69924v1_cds_from_genomic.fna.gz
Pteropus_alecto	ftp://ftp.ncbi.nlm.nih.gov/genomes/all/GCA_000325575.1_ASM32557v1/GCA_000325575.1_ASM32557v1_cds_from_genomic.fna.gz
Pteropus_vampyrus	ftp://ftp.ncbi.nlm.nih.gov/genomes/all/GCA_000151845.2_Pvam_2.0/GCA_000151845.2_Pvam_2.0_cds_from_genomic.fna.gz
Pundamilia_nyererei	ftp://ftp.ncbi.nlm.nih.gov/genomes/all/GCA_000239375.1_PunNye1.0/GCA_000239375.1_PunNye1.0_cds_from_genomic.fna.gz
Pygoscelis_adeliae	ftp://ftp.ncbi.nlm.nih.gov/genomes/all/GCA_000699105.1_ASM69910v1/GCA_000699105.1_ASM69910v1_cds_from_genomic.fna.gz
Python_bivittatus	ftp://ftp.ncbi.nlm.nih.gov/genomes/all/GCA_000186305.2_Python_molurus_bivittatus-5.0.2/GCA_000186305.2_Python_molurus_bivittatus-5.0.2_cds_from_genomic.fna.gz
Rattus_norvegicus	ftp://ftp.ncbi.nlm.nih.gov/genomes/all/GCA_000001895.4_Rnor_6.0/GCA_000001895.4_Rnor_6.0_cds_from_genomic.fna.gz
Rhinopithecus_roxellana	ftp://ftp.ncbi.nlm.nih.gov/genomes/all/GCA_000769185.1_Rrox_v1/GCA_000769185.1_Rrox_v1_cds_from_genomic.fna.gz
Rousettus_aegyptiacus	ftp://ftp.ncbi.nlm.nih.gov/genomes/all/GCA_001466805.2_Raegyp2.0/GCA_001466805.2_Raegyp2.0_cds_from_genomic.fna.gz
Saccoglossus_kowalevskii	ftp://ftp.ncbi.nlm.nih.gov/genomes/all/GCA_000003605.1_Skow_1.1/GCA_000003605.1_Skow_1.1_cds_from_genomic.fna.gz
Saimiri_boliviensis_boliviensis	ftp://ftp.ncbi.nlm.nih.gov/genomes/all/GCA_000235385.1_SaiBol1.0/GCA_000235385.1_SaiBol1.0_cds_from_genomic.fna.gz
Salmo_salar	ftp://ftp.ncbi.nlm.nih.gov/genomes/all/GCA_000233375.4_ICSASG_v2/GCA_000233375.4_ICSASG_v2_cds_from_genomic.fna.gz
Sarcophilus_harrisii	ftp://ftp.ncbi.nlm.nih.gov/genomes/all/GCA_000189315.1_Devil_ref_v7.0/GCA_000189315.1_Devil_ref_v7.0_cds_from_genomic.fna.gz
Schistosoma_haematobium	ftp://ftp.ncbi.nlm.nih.gov/genomes/all/GCA_000699445.1_SchHae_1.0/GCA_000699445.1_SchHae_1.0_cds_from_genomic.fna.gz
Schistosoma_mansoni	ftp://ftp.ncbi.nlm.nih.gov/genomes/all/GCA_000237925.2_ASM23792v2/GCA_000237925.2_ASM23792v2_cds_from_genomic.fna.gz
Scleropages_formosus	ftp://ftp.ncbi.nlm.nih.gov/genomes/all/GCA_001005745.2_aro_v2/GCA_001005745.2_aro_v2_cds_from_genomic.fna.gz
Serinus_canaria	ftp://ftp.ncbi.nlm.nih.gov/genomes/all/GCA_000534875.1_SCA1/GCA_000534875.1_SCA1_cds_from_genomic.fna.gz
Sinocyclocheilus_anshuiensis	ftp://ftp.ncbi.nlm.nih.gov/genomes/all/GCA_001515605.1_SAMN03320099.WGS_v1.1/GCA_001515605.1_SAMN03320099.WGS_v1.1_cds_from_genomic.fna.gz
Sinocyclocheilus_grahami	ftp://ftp.ncbi.nlm.nih.gov/genomes/all/GCA_001515645.1_SAMN03320097.WGS_v1.1/GCA_001515645.1_SAMN03320097.WGS_v1.1_cds_from_genomic.fna.gz
Sinocyclocheilus_rhinocerous	ftp://ftp.ncbi.nlm.nih.gov/genomes/all/GCA_001515625.1_SAMN03320098_v1.1/GCA_001515625.1_SAMN03320098_v1.1_cds_from_genomic.fna.gz
Solenopsis_invicta	ftp://ftp.ncbi.nlm.nih.gov/genomes/all/GCA_000188075.1_Si_gnG/GCA_000188075.1_Si_gnG_cds_from_genomic.fna.gz
Sorex_araneus	ftp://ftp.ncbi.nlm.nih.gov/genomes/all/GCA_000181275.2_SorAra2.0/GCA_000181275.2_SorAra2.0_cds_from_genomic.fna.gz
Stegastes_partitus	ftp://ftp.ncbi.nlm.nih.gov/genomes/all/GCA_000690725.1_Stegastes_partitus-1.0.2/GCA_000690725.1_Stegastes_partitus-1.0.2_cds_from_genomic.fna.gz
Stegodyphus_mimosarum	ftp://ftp.ncbi.nlm.nih.gov/genomes/all/GCA_000611955.2_Stegodyphus_mimosarum_v1/GCA_000611955.2_Stegodyphus_mimosarum_v1_cds_from_genomic.fna.gz
Stomoxys_calcitrans	ftp://ftp.ncbi.nlm.nih.gov/genomes/all/GCA_001015335.1_Stomoxys_calcitrans-1.0.1/GCA_001015335.1_Stomoxys_calcitrans-1.0.1_cds_from_genomic.fna.gz
Strongylocentrotus_purpuratus	ftp://ftp.ncbi.nlm.nih.gov/genomes/all/GCA_000002235.3_Spur_4.2/GCA_000002235.3_Spur_4.2_cds_from_genomic.fna.gz
Strongyloides_ratti	ftp://ftp.ncbi.nlm.nih.gov/genomes/all/GCA_001040885.1_S_ratti_ED321/GCA_001040885.1_S_ratti_ED321_cds_from_genomic.fna.gz
Struthio_camelus_australis	ftp://ftp.ncbi.nlm.nih.gov/genomes/all/GCA_000698965.1_ASM69896v1/GCA_000698965.1_ASM69896v1_cds_from_genomic.fna.gz
Sturnus_vulgaris	ftp://ftp.ncbi.nlm.nih.gov/genomes/all/GCA_001447265.1_Sturnus_vulgaris-1.0/GCA_001447265.1_Sturnus_vulgaris-1.0_cds_from_genomic.fna.gz
Sus_scrofa	ftp://ftp.ncbi.nlm.nih.gov/genomes/all/GCA_000003025.4_Sscrofa10.2/GCA_000003025.4_Sscrofa10.2_cds_from_genomic.fna.gz
Taeniopygia_guttata	ftp://ftp.ncbi.nlm.nih.gov/genomes/all/GCA_000151805.2_Taeniopygia_guttata-3.2.4/GCA_000151805.2_Taeniopygia_guttata-3.2.4_cds_from_genomic.fna.gz
Takifugu_rubripes	ftp://ftp.ncbi.nlm.nih.gov/genomes/all/GCA_000180615.2_FUGU5/GCA_000180615.2_FUGU5_cds_from_genomic.fna.gz
Tauraco_erythrolophus	ftp://ftp.ncbi.nlm.nih.gov/genomes/all/GCA_000709365.1_ASM70936v1/GCA_000709365.1_ASM70936v1_cds_from_genomic.fna.gz
Tetranychus_urticae	ftp://ftp.ncbi.nlm.nih.gov/genomes/all/GCA_000239435.1_ASM23943v1/GCA_000239435.1_ASM23943v1_cds_from_genomic.fna.gz
Tetraodon_nigroviridis	ftp://ftp.ncbi.nlm.nih.gov/genomes/all/GCA_000180735.1_ASM18073v1/GCA_000180735.1_ASM18073v1_cds_from_genomic.fna.gz
Thamnophis_sirtalis	ftp://ftp.ncbi.nlm.nih.gov/genomes/all/GCA_001077635.2_Thamnophis_sirtalis-6.0/GCA_001077635.2_Thamnophis_sirtalis-6.0_cds_from_genomic.fna.gz
Thelohanellus_kitauei	ftp://ftp.ncbi.nlm.nih.gov/genomes/all/GCA_000827895.1_ASM82789v1/GCA_000827895.1_ASM82789v1_cds_from_genomic.fna.gz
Tinamus_guttatus	ftp://ftp.ncbi.nlm.nih.gov/genomes/all/GCA_000705375.2_ASM70537v2/GCA_000705375.2_ASM70537v2_cds_from_genomic.fna.gz
Toxocara_canis	ftp://ftp.ncbi.nlm.nih.gov/genomes/all/GCA_000803305.1_Toxocara_canis_adult_r1.0/GCA_000803305.1_Toxocara_canis_adult_r1.0_cds_from_genomic.fna.gz
Trachymyrmex_cornetzi	ftp://ftp.ncbi.nlm.nih.gov/genomes/all/GCA_001594075.1_Tcor1.0/GCA_001594075.1_Tcor1.0_cds_from_genomic.fna.gz
Trachymyrmex_septentrionalis	ftp://ftp.ncbi.nlm.nih.gov/genomes/all/GCA_001594115.1_Tsep1.0/GCA_001594115.1_Tsep1.0_cds_from_genomic.fna.gz
Trachymyrmex_zeteki	ftp://ftp.ncbi.nlm.nih.gov/genomes/all/GCA_001594055.1_Tzet1.0/GCA_001594055.1_Tzet1.0_cds_from_genomic.fna.gz
Tribolium_castaneum	ftp://ftp.ncbi.nlm.nih.gov/genomes/all/GCA_000002335.3_Tcas5.2/GCA_000002335.3_Tcas5.2_cds_from_genomic.fna.gz
Trichechus_manatus_latirostris	ftp://ftp.ncbi.nlm.nih.gov/genomes/all/GCA_000243295.1_TriManLat1.0/GCA_000243295.1_TriManLat1.0_cds_from_genomic.fna.gz
Trichinella_britovi	ftp://ftp.ncbi.nlm.nih.gov/genomes/all/GCA_001447585.1_T3_ISS120_r1.0/GCA_001447585.1_T3_ISS120_r1.0_cds_from_genomic.fna.gz
Trichinella_murrelli	ftp://ftp.ncbi.nlm.nih.gov/genomes/all/GCA_001447425.1_T5_ISS417_r1.0/GCA_001447425.1_T5_ISS417_r1.0_cds_from_genomic.fna.gz
Trichinella_nativa	ftp://ftp.ncbi.nlm.nih.gov/genomes/all/GCA_001447565.1_T2_ISS10_r1.0/GCA_001447565.1_T2_ISS10_r1.0_cds_from_genomic.fna.gz
Trichinella_nelsoni	ftp://ftp.ncbi.nlm.nih.gov/genomes/all/GCA_001447455.1_T7_ISS37_r1.0/GCA_001447455.1_T7_ISS37_r1.0_cds_from_genomic.fna.gz
Trichinella_papuae	ftp://ftp.ncbi.nlm.nih.gov/genomes/all/GCA_001447755.1_T10_ISS1980_r1.0/GCA_001447755.1_T10_ISS1980_r1.0_cds_from_genomic.fna.gz
Trichinella_patagoniensis	ftp://ftp.ncbi.nlm.nih.gov/genomes/all/GCA_001447655.1_T12_ISS2496_r1.0/GCA_001447655.1_T12_ISS2496_r1.0_cds_from_genomic.fna.gz
Trichinella_pseudospiralis	ftp://ftp.ncbi.nlm.nih.gov/genomes/all/GCA_001447725.1_T4_ISS588_r1.0/GCA_001447725.1_T4_ISS588_r1.0_cds_from_genomic.fna.gz
Trichinella_sp._T6	ftp://ftp.ncbi.nlm.nih.gov/genomes/all/GCA_001447435.1_T6_ISS34_r1.0/GCA_001447435.1_T6_ISS34_r1.0_cds_from_genomic.fna.gz
Trichinella_spiralis	ftp://ftp.ncbi.nlm.nih.gov/genomes/all/GCA_000181795.2_Trichinella_spiralis-3.7.1/GCA_000181795.2_Trichinella_spiralis-3.7.1_cds_from_genomic.fna.gz
Trichinella_zimbabwensis	ftp://ftp.ncbi.nlm.nih.gov/genomes/all/GCA_001447665.1_T11_ISS1029_r1.0/GCA_001447665.1_T11_ISS1029_r1.0_cds_from_genomic.fna.gz
Trichogramma_pretiosum	ftp://ftp.ncbi.nlm.nih.gov/genomes/all/GCA_000599845.2_Tpre_1.0/GCA_000599845.2_Tpre_1.0_cds_from_genomic.fna.gz
Trichoplax_adhaerens	ftp://ftp.ncbi.nlm.nih.gov/genomes/all/GCA_000150275.1_v1.0/GCA_000150275.1_v1.0_cds_from_genomic.fna.gz
Trichuris_suis	ftp://ftp.ncbi.nlm.nih.gov/genomes/all/GCA_000797535.1_T_suis_1.0.allpaths/GCA_000797535.1_T_suis_1.0.allpaths_cds_from_genomic.fna.gz
Trichuris_trichiura	ftp://ftp.ncbi.nlm.nih.gov/genomes/all/GCA_000613005.1_TTRE2.1/GCA_000613005.1_TTRE2.1_cds_from_genomic.fna.gz
Tupaia_chinensis	ftp://ftp.ncbi.nlm.nih.gov/genomes/all/GCA_000334495.1_TupChi_1.0/GCA_000334495.1_TupChi_1.0_cds_from_genomic.fna.gz
Tursiops_truncatus	ftp://ftp.ncbi.nlm.nih.gov/genomes/all/GCA_000151865.3_Ttru_1.4/GCA_000151865.3_Ttru_1.4_cds_from_genomic.fna.gz
Tyto_alba	ftp://ftp.ncbi.nlm.nih.gov/genomes/all/GCA_000687205.1_ASM68720v1/GCA_000687205.1_ASM68720v1_cds_from_genomic.fna.gz
Ursus_maritimus	ftp://ftp.ncbi.nlm.nih.gov/genomes/all/GCA_000687225.1_UrsMar_1.0/GCA_000687225.1_UrsMar_1.0_cds_from_genomic.fna.gz
Vicugna_pacos	ftp://ftp.ncbi.nlm.nih.gov/genomes/all/GCA_000164845.3_Vicugna_pacos-2.0.2/GCA_000164845.3_Vicugna_pacos-2.0.2_cds_from_genomic.fna.gz
Vollenhovia_emeryi	ftp://ftp.ncbi.nlm.nih.gov/genomes/all/GCA_000949405.1_V.emery_V1.0/GCA_000949405.1_V.emery_V1.0_cds_from_genomic.fna.gz
Wasmannia_auropunctata	ftp://ftp.ncbi.nlm.nih.gov/genomes/all/GCA_000956235.1_wasmannia.A_1.0/GCA_000956235.1_wasmannia.A_1.0_cds_from_genomic.fna.gz
Wuchereria_bancrofti	ftp://ftp.ncbi.nlm.nih.gov/genomes/all/GCA_000180755.1_Wuchereria_bancrofti_V1/GCA_000180755.1_Wuchereria_bancrofti_V1_cds_from_genomic.fna.gz
Xenopus_tropicalis	ftp://ftp.ncbi.nlm.nih.gov/genomes/all/GCA_000004195.2_Xtropicalis_v7/GCA_000004195.2_Xtropicalis_v7_cds_from_genomic.fna.gz
Xiphophorus_maculatus	ftp://ftp.ncbi.nlm.nih.gov/genomes/all/GCA_000241075.1_Xiphophorus_maculatus-4.4.2/GCA_000241075.1_Xiphophorus_maculatus-4.4.2_cds_from_genomic.fna.gz
Zonotrichia_albicollis	ftp://ftp.ncbi.nlm.nih.gov/genomes/all/GCA_000385455.1_Zonotrichia_albicollis-1.0.1/GCA_000385455.1_Zonotrichia_albicollis-1.0.1_cds_from_genomic.fna.gz
Zootermopsis_nevadensis	ftp://ftp.ncbi.nlm.nih.gov/genomes/all/GCA_000696155.1_ZooNev1.0/GCA_000696155.1_ZooNev1.0_cds_from_genomic.fna.gz
